# Supplementary material for: Bis(2,6-dihy­droxy­benzoato-κ2 O 1,O 1′)(nitrato-κ2 O,O′)bis­(1,10-phenanthroline-κ2 N,N′)neodymium(III)
Source: Acta Crystallogr Sect E Struct Rep Online. 2010 Oct 30;66(Pt 11):m1469–70. doi: 10.1107/S1600536810042583 (PMC3009246; doi:10.1107/S1600536810042583)
Supplement: Supplementary file 1 [file e-66-m1469-sup1.cif]

##############################################################################
###                                                                        ###
###        Electronic paper (Acta Crystallographica Section E)             ###
###                                                                        ###
##############################################################################
#                                                                            #
# This CIF contains the data in a paper accepted for publication in Acta     #
# Crystallographica Section E. It conforms to the requirements of Notes      #
# for Authors for Section E, and has been peer reviewed under the auspices   #
# of the IUCr Commission on Journals.                                        #
#                                                                            #
# Full details of the Crystallographic Information File format               #
# are given in the paper "The Crystallographic Information File (CIF):       #
# a New Standard Archive File for Crystallography" by S. R. Hall, F. H.      #
# Allen and I. D. Brown [Acta Cryst. (1991), A47, 655-685].                  #
#                                                                            #
# The current version of the core CIF dictionary is obtainable from          #
# ftp://ftp.iucr.org/pub/cif_core.dic. The current version number is 2.4.    #
#                                                                            #
# Software is freely available for graphical display of the structure(s) in  #
# this CIF.  For information consult the CIF home page http://www.iucr.org/  #
# cif/home.html                                                              #
#                                                                            #
# This file may be used for bona fide research purposes within the           #
# scientific community so long as proper attribution is given to the journal # 
# article from which it was obtained.                                        #
#                                                                            #
##############################################################################
                                             
data_I
_audit_creation_method     SHELXL-97
_chemical_name_systematic
;
Bis(2,6-dihydroxybenzoato-\k^2^<i>O</i>^1^,<i>O</i>^1'^)(nitrato-
\k^2^<i>O</i>,<i>O</i>')bis(1,10-phenanthroline-
\k^2^<i>N</i>,<i>N</i>')neodymium(III)
;
_chemical_name_common     ?
_chemical_formula_moiety     'C38 H26 N5 Nd1 O11'
_chemical_formula_sum     'C38 H26 N5 Nd1 O11'
_chemical_formula_iupac     '[Nd (C7 H5 O4)2 (N O3) (C12 H8 N2)2]'
_chemical_formula_weight     872.89
_chemical_melting_point     ?
_symmetry_cell_setting     monoclinic
_symmetry_space_group_name_H-M     'P 21/c'
_symmetry_space_group_name_Hall     '-P 2ybc'
loop_
    _symmetry_equiv_pos_as_xyz
    'x, y, z'
    '-x, y+1/2, -z+1/2'
    '-x, -y, -z'
    'x, -y-1/2, z-1/2'
_cell_length_a     11.2359(2)
_cell_length_b     26.7878(5)
_cell_length_c     14.3710(4)
_cell_angle_alpha     90.00
_cell_angle_beta     127.790(2)
_cell_angle_gamma     90.00
_cell_volume     3418.24(16)
_cell_formula_units_Z     4
_cell_measurement_reflns_used     11150
_cell_measurement_theta_min     2.93
_cell_measurement_theta_max     29.13
_cell_measurement_temperature     298(2)
_exptl_crystal_description     block
_exptl_crystal_colour     orange
_exptl_crystal_size_max     0.28
_exptl_crystal_size_mid     0.21
_exptl_crystal_size_min     0.15
_exptl_crystal_density_diffrn     1.696
_exptl_crystal_density_meas     ?
_exptl_crystal_density_method     'not measured'
_exptl_crystal_F_000     1748
_exptl_absorpt_coefficient_mu     1.592
_exptl_absorpt_correction_type     multi-scan
_exptl_absorpt_process_details     '(CrysAlis Pro; Oxford Diffraction, 2006)'
_exptl_absorpt_correction_T_min     0.6641
_exptl_absorpt_correction_T_max     0.7961
_diffrn_ambient_temperature     298(2)
_diffrn_radiation_type     MoK\a
_diffrn_radiation_wavelength     0.71073
_diffrn_radiation_source     'Enhance (Mo) X-ray Source'
_diffrn_radiation_monochromator     graphite
_diffrn_measurement_device_type     'Oxford Diffraction Gemini S Ultra CCD'
_diffrn_measurement_method     \w
_diffrn_detector_area_resol_mean     15.9149
_diffrn_reflns_number     18058
_diffrn_reflns_av_R_equivalents     0.0225
_diffrn_reflns_av_sigmaI/netI     0.0335
_diffrn_reflns_theta_min     2.94
_diffrn_reflns_theta_max     25.20
_diffrn_reflns_theta_full     25.20
_diffrn_measured_fraction_theta_max     0.997
_diffrn_measured_fraction_theta_full     0.997
_diffrn_reflns_limit_h_min     -13
_diffrn_reflns_limit_h_max     13
_diffrn_reflns_limit_k_min     -32
_diffrn_reflns_limit_k_max     31
_diffrn_reflns_limit_l_min     -17
_diffrn_reflns_limit_l_max     15
_diffrn_standards_number     ?
_diffrn_standards_interval_count     ?
_diffrn_standards_interval_time     ?
_diffrn_standards_decay_%     ?
_reflns_number_total     6139
_reflns_number_gt     4859
_reflns_threshold_expression     I>2\s(I)
_refine_ls_structure_factor_coef     Fsqd
_refine_ls_matrix_type     full
_refine_ls_R_factor_all     0.0338
_refine_ls_R_factor_gt     0.0228
_refine_ls_wR_factor_gt     0.0478
_refine_ls_wR_factor_ref     0.0492
_refine_ls_goodness_of_fit_ref     0.945
_refine_ls_restrained_S_all     0.945
_refine_ls_number_reflns     6139
_refine_ls_number_parameters     496
_refine_ls_number_restraints     0
_refine_ls_hydrogen_treatment     constr
_refine_ls_weighting_scheme     calc
_refine_ls_weighting_details
                 'calc w=1/[\s^2^(Fo^2^)+(0.0260P)^2^] where P=(Fo^2^+2Fc^2^)/3'
_atom_sites_solution_hydrogens     geom
_atom_sites_solution_primary     direct
_atom_sites_solution_secondary     difmap
_refine_ls_shift/su_max     0.001
_refine_ls_shift/su_mean     0.000
_refine_diff_density_max     0.375
_refine_diff_density_min     -0.369
_refine_ls_extinction_method     none
_refine_ls_extinction_coef     ?
loop_
    _atom_type_symbol
    _atom_type_description
    _atom_type_scat_dispersion_real
    _atom_type_scat_dispersion_imag
    _atom_type_scat_source
    'C' 'C' 0.0033 0.0016
                         'International Tables Vol C Tables 4.2.6.8 and 6.1.1.4'
    'H' 'H' 0.0000 0.0000
                         'International Tables Vol C Tables 4.2.6.8 and 6.1.1.4'
    'N' 'N' 0.0061 0.0033
                         'International Tables Vol C Tables 4.2.6.8 and 6.1.1.4'
    'Nd' 'Nd' -0.1943 3.0179
                         'International Tables Vol C Tables 4.2.6.8 and 6.1.1.4'
    'O' 'O' 0.0106 0.0060
                         'International Tables Vol C Tables 4.2.6.8 and 6.1.1.4'
_computing_data_collection     'CrysAlis Pro (Oxford Diffraction, 2006)'
_computing_cell_refinement     'CrysAlis Pro (Oxford Diffraction, 2006)'
_computing_data_reduction     'CrysAlis Pro (Oxford Diffraction, 2006)'
_computing_structure_solution     'SHELXS97 (Sheldrick, 2008)'
_computing_structure_refinement     'SHELXL97 (Sheldrick, 2008)'
_computing_molecular_graphics
             'ORTEP-3 (Farrugia, 1997) and DIAMOND (Brandenburg & Berndt, 1999)'
_computing_publication_material     'SHELXL97 (Sheldrick, 2008)'
loop_
    _atom_site_type_symbol
    _atom_site_label
    _atom_site_fract_x
    _atom_site_fract_y
    _atom_site_fract_z
    _atom_site_U_iso_or_equiv
    _atom_site_adp_type
    _atom_site_calc_flag
    _atom_site_refinement_flags
    _atom_site_occupancy
    _atom_site_disorder_assembly
    _atom_site_disorder_group
    Nd Nd1 0.068277(15) 0.638621(5) 0.280312(12) 0.03184(5) Uani d . 1 . .
    O O1 0.1545(2) 0.66194(7) 0.48337(15) 0.0445(5) Uani d . 1 . .
    O O2 0.1118(2) 0.58179(7) 0.44526(15) 0.0458(5) Uani d . 1 . .
    O O3 0.2418(2) 0.69710(7) 0.68349(17) 0.0597(5) Uani d . 1 . .
    H H31 0.2182 0.6979 0.6170 0.090 Uiso d R 1 . .
    O O4 0.1664(3) 0.52057(7) 0.60604(19) 0.0828(8) Uani d . 1 . .
    H H27 0.1539 0.5288 0.5456 0.124 Uiso d R 1 . .
    O O5 0.3377(2) 0.60803(7) 0.40378(17) 0.0521(5) Uani d . 1 . .
    O O6 0.3064(2) 0.68871(7) 0.36811(16) 0.0441(4) Uani d . 1 . .
    O O7 0.5201(2) 0.74239(7) 0.39922(17) 0.0535(5) Uani d . 1 . .
    H H34 0.4352 0.7365 0.3781 0.080 Uiso d R 1 . .
    O O8 0.5823(3) 0.56507(8) 0.4709(2) 0.0737(6) Uani d . 1 . .
    H H38 0.4963 0.5674 0.4499 0.111 Uiso d R 1 . .
    O O9 0.0412(2) 0.69978(7) 0.12734(16) 0.0471(5) Uani d . 1 . .
    O O10 0.1513(2) 0.62994(7) 0.15044(18) 0.0525(5) Uani d . 1 . .
    O O11 0.1319(3) 0.68609(10) 0.03319(19) 0.0831(8) Uani d . 1 . .
    N N1 -0.1692(2) 0.61789(8) 0.05894(18) 0.0349(5) Uani d . 1 . .
    N N2 0.0231(2) 0.54467(7) 0.20773(19) 0.0375(5) Uani d . 1 . .
    N N3 -0.1856(2) 0.63390(8) 0.25221(18) 0.0381(5) Uani d . 1 . .
    N N4 -0.0620(2) 0.72232(8) 0.26242(18) 0.0360(5) Uani d . 1 . .
    N N5 0.1082(3) 0.67266(10) 0.1013(2) 0.0478(6) Uani d . 1 . .
    C C1 0.1163(3) 0.50855(10) 0.2787(3) 0.0454(7) Uani d . 1 . .
    H H1 0.1914 0.5162 0.3575 0.055 Uiso calc R 1 . .
    C C2 0.1072(4) 0.45960(10) 0.2408(3) 0.0546(8) Uani d . 1 . .
    H H2 0.1749 0.4355 0.2938 0.066 Uiso calc R 1 . .
    C C3 0.0000(4) 0.44770(11) 0.1275(3) 0.0511(8) Uani d . 1 . .
    H H3 -0.0064 0.4153 0.1014 0.061 Uiso calc R 1 . .
    C C4 -0.1016(3) 0.48396(10) 0.0488(3) 0.0414(7) Uani d . 1 . .
    C C5 -0.0854(3) 0.53267(9) 0.0931(2) 0.0351(6) Uani d . 1 . .
    C C6 -0.1877(3) 0.57118(9) 0.0147(2) 0.0337(6) Uani d . 1 . .
    C C7 -0.3023(3) 0.55995(10) -0.1047(2) 0.0404(7) Uani d . 1 . .
    C C8 -0.3149(4) 0.51012(12) -0.1458(3) 0.0520(8) Uani d . 1 . .
    H H8 -0.3905 0.5025 -0.2245 0.062 Uiso calc R 1 . .
    C C9 -0.2196(4) 0.47427(11) -0.0729(3) 0.0501(8) Uani d . 1 . .
    H H9 -0.2304 0.4422 -0.1021 0.060 Uiso calc R 1 . .
    C C10 -0.3989(3) 0.59882(12) -0.1773(2) 0.0499(8) Uani d . 1 . .
    H H10 -0.4748 0.5930 -0.2569 0.060 Uiso calc R 1 . .
    C C11 -0.3823(3) 0.64493(11) -0.1319(2) 0.0467(7) Uani d . 1 . .
    H H11 -0.4476 0.6707 -0.1790 0.056 Uiso calc R 1 . .
    C C12 -0.2661(3) 0.65268(10) -0.0140(2) 0.0420(7) Uani d . 1 . .
    H H12 -0.2551 0.6845 0.0163 0.050 Uiso calc R 1 . .
    C C13 -0.2459(3) 0.59062(11) 0.2495(2) 0.0474(7) Uani d . 1 . .
    H H13 -0.1872 0.5619 0.2738 0.057 Uiso calc R 1 . .
    C C14 -0.3934(4) 0.58626(13) 0.2119(3) 0.0570(8) Uani d . 1 . .
    H H14 -0.4315 0.5553 0.2111 0.068 Uiso calc R 1 . .
    C C15 -0.4805(4) 0.62816(13) 0.1762(3) 0.0583(9) Uani d . 1 . .
    H H15 -0.5794 0.6257 0.1496 0.070 Uiso calc R 1 . .
    C C16 -0.4216(3) 0.67480(11) 0.1796(2) 0.0428(7) Uani d . 1 . .
    C C17 -0.2723(3) 0.67573(10) 0.2186(2) 0.0358(6) Uani d . 1 . .
    C C18 -0.2042(3) 0.72281(9) 0.2286(2) 0.0341(6) Uani d . 1 . .
    C C19 -0.2843(3) 0.76743(10) 0.2050(2) 0.0424(7) Uani d . 1 . .
    C C20 -0.4380(3) 0.76430(12) 0.1606(2) 0.0531(8) Uani d . 1 . .
    H H20 -0.4938 0.7935 0.1398 0.064 Uiso calc R 1 . .
    C C21 -0.5034(3) 0.72081(13) 0.1482(2) 0.0568(8) Uani d . 1 . .
    H H21 -0.6037 0.7202 0.1188 0.068 Uiso calc R 1 . .
    C C22 -0.2088(4) 0.81226(11) 0.2244(2) 0.0485(7) Uani d . 1 . .
    H H22 -0.2571 0.8425 0.2122 0.058 Uiso calc R 1 . .
    C C23 -0.0669(4) 0.81185(10) 0.2605(2) 0.0495(7) Uani d . 1 . .
    H H23 -0.0157 0.8416 0.2749 0.059 Uiso calc R 1 . .
    C C24 0.0033(3) 0.76606(10) 0.2764(2) 0.0436(7) Uani d . 1 . .
    H H24 0.0999 0.7662 0.2977 0.052 Uiso calc R 1 . .
    C C25 0.1535(3) 0.61801(11) 0.5154(2) 0.0372(6) Uani d . 1 . .
    C C26 0.2018(3) 0.60945(10) 0.6361(2) 0.0355(6) Uani d . 1 . .
    C C27 0.2063(4) 0.56095(11) 0.6757(3) 0.0512(8) Uani d . 1 . .
    C C28 0.2554(4) 0.55331(13) 0.7898(3) 0.0643(9) Uani d . 1 . .
    H H28 0.2603 0.5212 0.8164 0.077 Uiso calc R 1 . .
    C C29 0.2962(4) 0.59309(13) 0.8626(3) 0.0605(9) Uani d . 1 . .
    H H29 0.3278 0.5876 0.9386 0.073 Uiso calc R 1 . .
    C C30 0.2920(3) 0.64062(12) 0.8275(3) 0.0543(8) Uani d . 1 . .
    H H30 0.3213 0.6671 0.8794 0.065 Uiso calc R 1 . .
    C C31 0.2439(3) 0.64953(10) 0.7139(2) 0.0406(7) Uani d . 1 . .
    C C32 0.3881(3) 0.65023(11) 0.4013(2) 0.0411(7) Uani d . 1 . .
    C C33 0.5412(3) 0.65354(10) 0.4341(2) 0.0386(6) Uani d . 1 . .
    C C34 0.5980(3) 0.69969(11) 0.4303(2) 0.0418(7) Uani d . 1 . .
    C C35 0.7421(3) 0.70261(13) 0.4607(2) 0.0510(8) Uani d . 1 . .
    H H35 0.7805 0.7330 0.4588 0.061 Uiso calc R 1 . .
    C C36 0.8260(3) 0.65970(14) 0.4937(2) 0.0580(9) Uani d . 1 . .
    H H36 0.9222 0.6618 0.5145 0.070 Uiso calc R 1 . .
    C C37 0.7746(3) 0.61407(14) 0.4972(3) 0.0584(8) Uani d . 1 . .
    H H37 0.8344 0.5858 0.5195 0.070 Uiso calc R 1 . .
    C C38 0.6316(3) 0.61079(12) 0.4670(2) 0.0515(7) Uani d . 1 . .
loop_
    _atom_site_aniso_label
    _atom_site_aniso_U_11
    _atom_site_aniso_U_22
    _atom_site_aniso_U_33
    _atom_site_aniso_U_12
    _atom_site_aniso_U_13
    _atom_site_aniso_U_23
    Nd1 0.03283(8) 0.02688(8) 0.03861(8) 0.00037(7) 0.02331(7) -0.00004(7)
    O1 0.0526(12) 0.0346(11) 0.0431(11) -0.0009(10) 0.0278(10) 0.0030(10)
    O2 0.0568(13) 0.0393(11) 0.0430(11) -0.0027(10) 0.0314(10) -0.0018(10)
    O3 0.0674(15) 0.0414(13) 0.0479(12) -0.0016(11) 0.0238(11) -0.0069(11)
    O4 0.146(2) 0.0402(13) 0.0605(14) -0.0189(15) 0.0625(16) -0.0032(12)
    O5 0.0407(12) 0.0417(12) 0.0685(13) 0.0049(10) 0.0307(10) 0.0136(11)
    O6 0.0354(11) 0.0367(11) 0.0588(12) 0.0021(9) 0.0282(10) -0.0007(10)
    O7 0.0435(12) 0.0499(13) 0.0683(14) 0.0004(10) 0.0349(11) 0.0067(11)
    O8 0.0554(14) 0.0518(14) 0.1003(18) 0.0167(12) 0.0408(14) 0.0153(13)
    O9 0.0530(12) 0.0367(11) 0.0562(12) 0.0017(10) 0.0359(11) 0.0040(10)
    O10 0.0614(14) 0.0442(13) 0.0665(13) 0.0032(10) 0.0467(12) -0.0047(11)
    O11 0.0840(18) 0.128(2) 0.0584(14) -0.0030(16) 0.0541(14) 0.0151(15)
    N1 0.0368(12) 0.0315(12) 0.0400(12) 0.0019(11) 0.0253(11) 0.0013(11)
    N2 0.0473(14) 0.0268(12) 0.0439(14) 0.0031(11) 0.0307(12) 0.0037(11)
    N3 0.0405(13) 0.0399(14) 0.0403(12) -0.0058(11) 0.0282(11) -0.0035(11)
    N4 0.0402(13) 0.0298(12) 0.0427(12) -0.0020(10) 0.0278(11) -0.0025(10)
    N5 0.0425(14) 0.0634(18) 0.0385(14) -0.0123(13) 0.0253(12) -0.0061(13)
    C1 0.0560(19) 0.0344(17) 0.0525(18) 0.0059(15) 0.0367(16) 0.0062(14)
    C2 0.075(2) 0.0324(18) 0.077(2) 0.0114(16) 0.057(2) 0.0138(17)
    C3 0.076(2) 0.0260(16) 0.078(2) -0.0052(16) 0.061(2) -0.0055(16)
    C4 0.0520(18) 0.0300(16) 0.0636(19) -0.0086(14) 0.0464(17) -0.0055(15)
    C5 0.0423(16) 0.0284(15) 0.0494(17) -0.0044(13) 0.0356(15) -0.0007(13)
    C6 0.0356(15) 0.0348(16) 0.0417(15) -0.0079(12) 0.0293(13) -0.0049(13)
    C7 0.0352(15) 0.0464(18) 0.0456(17) -0.0092(14) 0.0278(14) -0.0082(15)
    C8 0.0499(19) 0.055(2) 0.0563(19) -0.0194(17) 0.0352(17) -0.0196(17)
    C9 0.062(2) 0.0365(17) 0.072(2) -0.0207(16) 0.0507(19) -0.0218(17)
    C10 0.0322(16) 0.073(2) 0.0395(16) -0.0069(15) 0.0194(14) -0.0076(16)
    C11 0.0387(16) 0.055(2) 0.0450(17) 0.0062(15) 0.0249(15) 0.0064(15)
    C12 0.0457(17) 0.0394(17) 0.0452(17) 0.0054(13) 0.0301(15) 0.0009(13)
    C13 0.0514(18) 0.0438(18) 0.0537(17) -0.0093(15) 0.0356(16) -0.0020(15)
    C14 0.054(2) 0.061(2) 0.063(2) -0.0262(18) 0.0391(18) -0.0114(18)
    C15 0.0391(17) 0.091(3) 0.0480(18) -0.0172(18) 0.0284(15) -0.0110(18)
    C16 0.0323(15) 0.065(2) 0.0313(14) -0.0046(15) 0.0192(13) -0.0063(14)
    C17 0.0333(15) 0.0470(17) 0.0308(14) -0.0013(13) 0.0216(13) -0.0031(13)
    C18 0.0371(15) 0.0378(16) 0.0298(14) 0.0040(13) 0.0216(12) 0.0002(12)
    C19 0.0492(18) 0.0476(18) 0.0329(15) 0.0141(15) 0.0265(14) 0.0038(14)
    C20 0.0500(19) 0.063(2) 0.0458(18) 0.0210(17) 0.0289(16) 0.0048(17)
    C21 0.0353(17) 0.091(3) 0.0410(17) 0.0132(18) 0.0215(15) 0.0016(18)
    C22 0.065(2) 0.0362(17) 0.0453(17) 0.0148(16) 0.0344(16) 0.0031(14)
    C23 0.069(2) 0.0297(16) 0.0495(17) 0.0005(15) 0.0361(17) -0.0021(14)
    C24 0.0484(17) 0.0334(17) 0.0494(17) -0.0017(14) 0.0301(15) -0.0045(14)
    C25 0.0294(14) 0.0419(17) 0.0405(16) -0.0018(13) 0.0215(13) -0.0021(14)
    C26 0.0284(14) 0.0373(16) 0.0368(15) -0.0001(12) 0.0179(12) 0.0003(13)
    C27 0.062(2) 0.0481(19) 0.0456(18) -0.0102(16) 0.0344(16) -0.0044(16)
    C28 0.086(3) 0.060(2) 0.050(2) -0.013(2) 0.043(2) 0.0065(18)
    C29 0.066(2) 0.076(2) 0.0423(18) -0.0125(19) 0.0348(17) -0.0001(19)
    C30 0.0472(18) 0.068(2) 0.0433(17) -0.0009(17) 0.0252(15) -0.0125(17)
    C31 0.0290(14) 0.0433(19) 0.0424(17) 0.0017(12) 0.0183(13) -0.0021(14)
    C32 0.0361(16) 0.048(2) 0.0367(15) -0.0019(14) 0.0213(13) -0.0011(13)
    C33 0.0306(14) 0.0460(17) 0.0337(15) 0.0067(13) 0.0170(13) 0.0034(13)
    C34 0.0353(15) 0.0536(19) 0.0322(14) -0.0008(14) 0.0185(13) -0.0014(14)
    C35 0.0351(17) 0.078(2) 0.0401(16) -0.0053(16) 0.0234(14) -0.0009(16)
    C36 0.0356(17) 0.095(3) 0.0448(18) 0.0039(19) 0.0253(15) -0.0009(18)
    C37 0.0397(18) 0.078(3) 0.0521(18) 0.0230(18) 0.0255(16) 0.0069(18)
    C38 0.0462(19) 0.055(2) 0.0471(17) 0.0083(16) 0.0253(15) 0.0053(16)
loop_
    _geom_bond_atom_site_label_1
    _geom_bond_atom_site_label_2
    _geom_bond_site_symmetry_2
    _geom_bond_distance
    _geom_bond_publ_flag
    Nd1 O1 . 2.5256(17) y
    Nd1 O2 . 2.5991(16) y
    Nd1 O5 . 2.5297(18) y
    Nd1 O6 . 2.5325(17) y
    Nd1 O9 . 2.6060(17) y
    Nd1 O10 . 2.5573(17) y
    Nd1 N1 . 2.673(2) y
    Nd1 N2 . 2.651(2) y
    Nd1 N3 . 2.628(2) y
    Nd1 N4 . 2.603(2) y
    O1 C25 . 1.266(3) ?
    O2 C25 . 1.264(3) ?
    O3 C31 . 1.343(3) ?
    O3 H31 . 0.8200 ?
    O4 C27 . 1.350(3) ?
    O4 H27 . 0.8200 ?
    O5 C32 . 1.275(3) ?
    O6 C32 . 1.264(3) ?
    O7 C34 . 1.340(3) ?
    O7 H34 . 0.8200 ?
    O8 C38 . 1.359(3) ?
    O8 H38 . 0.8200 ?
    O9 N5 . 1.257(3) ?
    O10 N5 . 1.274(3) ?
    O11 N5 . 1.215(3) ?
    N1 C12 . 1.324(3) ?
    N1 C6 . 1.360(3) ?
    N2 C1 . 1.328(3) ?
    N2 C5 . 1.357(3) ?
    N3 C13 . 1.332(3) ?
    N3 C17 . 1.364(3) ?
    N4 C24 . 1.331(3) ?
    N4 C18 . 1.356(3) ?
    C1 C2 . 1.399(4) ?
    C1 H1 . 0.9300 ?
    C2 C3 . 1.342(4) ?
    C2 H2 . 0.9300 ?
    C3 C4 . 1.394(4) ?
    C3 H3 . 0.9300 ?
    C4 C5 . 1.414(3) ?
    C4 C9 . 1.429(4) ?
    C5 C6 . 1.438(3) ?
    C6 C7 . 1.409(4) ?
    C7 C10 . 1.401(4) ?
    C7 C8 . 1.431(4) ?
    C8 C9 . 1.339(4) ?
    C8 H8 . 0.9300 ?
    C9 H9 . 0.9300 ?
    C10 C11 . 1.355(4) ?
    C10 H10 . 0.9300 ?
    C11 C12 . 1.382(4) ?
    C11 H11 . 0.9300 ?
    C12 H12 . 0.9300 ?
    C13 C14 . 1.397(4) ?
    C13 H13 . 0.9300 ?
    C14 C15 . 1.366(4) ?
    C14 H14 . 0.9300 ?
    C15 C16 . 1.401(4) ?
    C15 H15 . 0.9300 ?
    C16 C17 . 1.406(3) ?
    C16 C21 . 1.435(4) ?
    C17 C18 . 1.436(3) ?
    C18 C19 . 1.406(3) ?
    C19 C22 . 1.396(4) ?
    C19 C20 . 1.431(4) ?
    C20 C21 . 1.330(4) ?
    C20 H20 . 0.9300 ?
    C21 H21 . 0.9300 ?
    C22 C23 . 1.341(4) ?
    C22 H22 . 0.9300 ?
    C23 C24 . 1.399(4) ?
    C23 H23 . 0.9300 ?
    C24 H24 . 0.9300 ?
    C25 C26 . 1.484(3) ?
    C26 C27 . 1.407(4) ?
    C26 C31 . 1.407(3) ?
    C27 C28 . 1.388(4) ?
    C28 C29 . 1.361(4) ?
    C28 H28 . 0.9300 ?
    C29 C30 . 1.359(4) ?
    C29 H29 . 0.9300 ?
    C30 C31 . 1.390(4) ?
    C30 H30 . 0.9300 ?
    C32 C33 . 1.481(4) ?
    C33 C38 . 1.406(4) ?
    C33 C34 . 1.408(4) ?
    C34 C35 . 1.396(4) ?
    C35 C36 . 1.374(4) ?
    C35 H35 . 0.9300 ?
    C36 C37 . 1.366(4) ?
    C36 H36 . 0.9300 ?
    C37 C38 . 1.387(4) ?
    C37 H37 . 0.9300 ?
loop_
    _geom_angle_atom_site_label_1
    _geom_angle_atom_site_label_2
    _geom_angle_atom_site_label_3
    _geom_angle_site_symmetry_1
    _geom_angle_site_symmetry_3
    _geom_angle
    _geom_angle_publ_flag
    O1 Nd1 O5 . . 79.78(6) ?
    O1 Nd1 O6 . . 75.70(6) ?
    O5 Nd1 O6 . . 51.50(6) ?
    O1 Nd1 O10 . . 144.32(6) ?
    O5 Nd1 O10 . . 70.60(6) ?
    O6 Nd1 O10 . . 70.45(6) ?
    O1 Nd1 O2 . . 50.70(6) ?
    O5 Nd1 O2 . . 72.24(6) ?
    O6 Nd1 O2 . . 107.76(6) ?
    O10 Nd1 O2 . . 131.55(6) ?
    O1 Nd1 N4 . . 72.27(6) ?
    O5 Nd1 N4 . . 135.00(7) ?
    O6 Nd1 N4 . . 87.22(6) ?
    O10 Nd1 N4 . . 116.16(6) ?
    O2 Nd1 N4 . . 112.01(6) ?
    O1 Nd1 O9 . . 125.66(6) ?
    O5 Nd1 O9 . . 105.44(6) ?
    O6 Nd1 O9 . . 68.20(6) ?
    O10 Nd1 O9 . . 49.28(6) ?
    O2 Nd1 O9 . . 175.69(6) yes
    N4 Nd1 O9 . . 66.89(6) ?
    O1 Nd1 N3 . . 78.54(6) ?
    O5 Nd1 N3 . . 144.28(6) ?
    O6 Nd1 N3 . . 144.89(6) ?
    O10 Nd1 N3 . . 136.93(7) ?
    O2 Nd1 N3 . . 72.06(6) ?
    N4 Nd1 N3 . . 62.24(6) ?
    O9 Nd1 N3 . . 110.26(6) ?
    O1 Nd1 N2 . . 122.32(6) ?
    O5 Nd1 N2 . . 80.03(7) ?
    O6 Nd1 N2 . . 126.03(6) ?
    O10 Nd1 N2 . . 72.20(6) ?
    O2 Nd1 N2 . . 71.72(6) ?
    N4 Nd1 N2 . . 144.90(7) ?
    O9 Nd1 N2 . . 111.70(6) ?
    N3 Nd1 N2 . . 88.03(6) ?
    O1 Nd1 N1 . . 145.39(6) ?
    O5 Nd1 N1 . . 131.30(6) ?
    O6 Nd1 N1 . . 133.02(6) ?
    O10 Nd1 N1 . . 69.93(6) ?
    O2 Nd1 N1 . . 117.17(6) ?
    N4 Nd1 N1 . . 88.32(6) ?
    O9 Nd1 N1 . . 67.12(6) ?
    N3 Nd1 N1 . . 67.01(6) ?
    N2 Nd1 N1 . . 61.55(7) ?
    O1 Nd1 C32 . . 79.81(6) ?
    O5 Nd1 C32 . . 26.09(6) ?
    O6 Nd1 C32 . . 25.84(6) ?
    O10 Nd1 C32 . . 64.82(7) ?
    O2 Nd1 C32 . . 92.54(7) ?
    N4 Nd1 C32 . . 112.52(7) ?
    O9 Nd1 C32 . . 84.22(7) ?
    N3 Nd1 C32 . . 158.25(7) ?
    N2 Nd1 C32 . . 101.91(7) ?
    N1 Nd1 C32 . . 134.73(6) ?
    O1 Nd1 C25 . . 25.31(7) ?
    O5 Nd1 C25 . . 74.12(6) ?
    O6 Nd1 C25 . . 91.50(6) ?
    O10 Nd1 C25 . . 144.35(7) ?
    O2 Nd1 C25 . . 25.39(6) ?
    N4 Nd1 C25 . . 92.44(7) ?
    O9 Nd1 C25 . . 150.88(7) ?
    N3 Nd1 C25 . . 74.13(6) ?
    N2 Nd1 C25 . . 97.04(7) ?
    N1 Nd1 C25 . . 135.42(6) ?
    C32 Nd1 C25 . . 85.39(7) ?
    C25 O1 Nd1 . . 96.19(15) ?
    C25 O2 Nd1 . . 92.78(15) ?
    C31 O3 H31 . . 109.5 ?
    C27 O4 H27 . . 109.5 ?
    C32 O5 Nd1 . . 93.14(16) ?
    C32 O6 Nd1 . . 93.28(15) ?
    C34 O7 H34 . . 109.5 ?
    C38 O8 H38 . . 109.5 ?
    N5 O9 Nd1 . . 96.10(15) ?
    N5 O10 Nd1 . . 97.96(13) ?
    C12 N1 C6 . . 117.5(2) ?
    C12 N1 Nd1 . . 122.17(17) ?
    C6 N1 Nd1 . . 120.16(16) ?
    C1 N2 C5 . . 117.3(2) ?
    C1 N2 Nd1 . . 121.25(17) ?
    C5 N2 Nd1 . . 121.03(16) ?
    C13 N3 C17 . . 117.7(2) ?
    C13 N3 Nd1 . . 122.11(18) ?
    C17 N3 Nd1 . . 119.16(15) ?
    C24 N4 C18 . . 117.7(2) ?
    C24 N4 Nd1 . . 121.24(17) ?
    C18 N4 Nd1 . . 120.79(16) ?
    O11 N5 O9 . . 122.4(3) ?
    O11 N5 O10 . . 121.1(3) ?
    O9 N5 O10 . . 116.6(2) ?
    N2 C1 C2 . . 123.3(3) ?
    N2 C1 H1 . . 118.3 ?
    C2 C1 H1 . . 118.3 ?
    C3 C2 C1 . . 119.5(3) ?
    C3 C2 H2 . . 120.3 ?
    C1 C2 H2 . . 120.3 ?
    C2 C3 C4 . . 119.9(3) ?
    C2 C3 H3 . . 120.0 ?
    C4 C3 H3 . . 120.0 ?
    C3 C4 C5 . . 117.5(3) ?
    C3 C4 C9 . . 123.4(3) ?
    C5 C4 C9 . . 119.1(3) ?
    N2 C5 C4 . . 122.5(3) ?
    N2 C5 C6 . . 118.2(2) ?
    C4 C5 C6 . . 119.2(2) ?
    N1 C6 C7 . . 121.9(2) ?
    N1 C6 C5 . . 118.3(2) ?
    C7 C6 C5 . . 119.8(2) ?
    C10 C7 C6 . . 117.5(2) ?
    C10 C7 C8 . . 123.4(3) ?
    C6 C7 C8 . . 119.1(3) ?
    C9 C8 C7 . . 121.1(3) ?
    C9 C8 H8 . . 119.4 ?
    C7 C8 H8 . . 119.4 ?
    C8 C9 C4 . . 121.6(3) ?
    C8 C9 H9 . . 119.2 ?
    C4 C9 H9 . . 119.2 ?
    C11 C10 C7 . . 120.2(3) ?
    C11 C10 H10 . . 119.9 ?
    C7 C10 H10 . . 119.9 ?
    C10 C11 C12 . . 118.4(3) ?
    C10 C11 H11 . . 120.8 ?
    C12 C11 H11 . . 120.8 ?
    N1 C12 C11 . . 124.4(3) ?
    N1 C12 H12 . . 117.8 ?
    C11 C12 H12 . . 117.8 ?
    N3 C13 C14 . . 123.1(3) ?
    N3 C13 H13 . . 118.5 ?
    C14 C13 H13 . . 118.5 ?
    C15 C14 C13 . . 119.0(3) ?
    C15 C14 H14 . . 120.5 ?
    C13 C14 H14 . . 120.5 ?
    C14 C15 C16 . . 120.3(3) ?
    C14 C15 H15 . . 119.8 ?
    C16 C15 H15 . . 119.8 ?
    C15 C16 C17 . . 116.9(3) ?
    C15 C16 C21 . . 123.8(3) ?
    C17 C16 C21 . . 119.2(3) ?
    N3 C17 C16 . . 123.0(2) ?
    N3 C17 C18 . . 117.7(2) ?
    C16 C17 C18 . . 119.2(2) ?
    N4 C18 C19 . . 122.2(2) ?
    N4 C18 C17 . . 117.7(2) ?
    C19 C18 C17 . . 120.0(2) ?
    C22 C19 C18 . . 117.5(3) ?
    C22 C19 C20 . . 124.0(3) ?
    C18 C19 C20 . . 118.4(3) ?
    C21 C20 C19 . . 121.9(3) ?
    C21 C20 H20 . . 119.1 ?
    C19 C20 H20 . . 119.1 ?
    C20 C21 C16 . . 121.0(3) ?
    C20 C21 H21 . . 119.5 ?
    C16 C21 H21 . . 119.5 ?
    C23 C22 C19 . . 120.2(3) ?
    C23 C22 H22 . . 119.9 ?
    C19 C22 H22 . . 119.9 ?
    C22 C23 C24 . . 119.2(3) ?
    C22 C23 H23 . . 120.4 ?
    C24 C23 H23 . . 120.4 ?
    N4 C24 C23 . . 123.0(3) ?
    N4 C24 H24 . . 118.5 ?
    C23 C24 H24 . . 118.5 ?
    O2 C25 O1 . . 120.3(2) ?
    O2 C25 C26 . . 120.3(2) ?
    O1 C25 C26 . . 119.4(2) ?
    O2 C25 Nd1 . . 61.82(13) ?
    O1 C25 Nd1 . . 58.49(13) ?
    C26 C25 Nd1 . . 177.36(19) ?
    C27 C26 C31 . . 118.2(2) ?
    C27 C26 C25 . . 120.8(2) ?
    C31 C26 C25 . . 121.0(2) ?
    O4 C27 C28 . . 118.0(3) ?
    O4 C27 C26 . . 121.8(2) ?
    C28 C27 C26 . . 120.2(3) ?
    C29 C28 C27 . . 119.7(3) ?
    C29 C28 H28 . . 120.1 ?
    C27 C28 H28 . . 120.1 ?
    C30 C29 C28 . . 122.0(3) ?
    C30 C29 H29 . . 119.0 ?
    C28 C29 H29 . . 119.0 ?
    C29 C30 C31 . . 119.8(3) ?
    C29 C30 H30 . . 120.1 ?
    C31 C30 H30 . . 120.1 ?
    O3 C31 C30 . . 117.5(3) ?
    O3 C31 C26 . . 122.3(2) ?
    C30 C31 C26 . . 120.1(3) ?
    O6 C32 O5 . . 120.1(2) ?
    O6 C32 C33 . . 120.3(2) ?
    O5 C32 C33 . . 119.6(2) ?
    O6 C32 Nd1 . . 60.87(13) ?
    O5 C32 Nd1 . . 60.78(14) ?
    C33 C32 Nd1 . . 165.83(17) ?
    C38 C33 C34 . . 118.4(2) ?
    C38 C33 C32 . . 121.1(3) ?
    C34 C33 C32 . . 120.4(2) ?
    O7 C34 C35 . . 116.9(3) ?
    O7 C34 C33 . . 122.9(2) ?
    C35 C34 C33 . . 120.2(3) ?
    C36 C35 C34 . . 118.7(3) ?
    C36 C35 H35 . . 120.7 ?
    C34 C35 H35 . . 120.7 ?
    C37 C36 C35 . . 123.0(3) ?
    C37 C36 H36 . . 118.5 ?
    C35 C36 H36 . . 118.5 ?
    C36 C37 C38 . . 118.7(3) ?
    C36 C37 H37 . . 120.7 ?
    C38 C37 H37 . . 120.7 ?
    O8 C38 C37 . . 117.9(3) ?
    O8 C38 C33 . . 121.3(3) ?
    C37 C38 C33 . . 120.9(3) ?
loop_
    _geom_hbond_atom_site_label_D
    _geom_hbond_atom_site_label_H
    _geom_hbond_atom_site_label_A
    _geom_hbond_site_symmetry_A
    _geom_hbond_distance_DH
    _geom_hbond_distance_HA
    _geom_hbond_distance_DA
    _geom_hbond_angle_DHA
    _geom_hbond_publ_flag
    O3 H31 O1 . 0.82 1.86 2.581(2) 147 y
    O4 H27 O2 . 0.82 1.87 2.582(3) 145 y
    O7 H34 O6 . 0.82 1.87 2.592(2) 146 y
    O8 H38 O5 . 0.82 1.83 2.562(3) 148 y
data_global
_journal_date_recd_electronic     2010-10-12
_journal_date_accepted     2010-10-20
_journal_name_full     'Acta Crystallographica, Section E'
_journal_year     2010
_journal_volume     66
_journal_issue     11
_journal_page_first     m1469
_journal_page_last     m1470
_journal_paper_category     QM
_journal_coeditor_code     HY2364
_publ_contact_author_name     'Dr. Hongxiao Jin'
_publ_contact_author_address
;
College of Materials Science and Engineering
China Jiliang University
Hangzhou 310018
People's Republic of China
;
_publ_contact_author_email     'jin_hongxiao@yahoo.com.cn'
_publ_contact_author_fax     '(86)571-86875608'
_publ_contact_author_phone     '(86)571-86875600'
_publ_section_title
;\
Bis(2,6-dihydroxybenzoato-\k^2^<i>O</i>^1^,<i>O</i>^1'^)(nitrato-\k^2^<i>O</i>,\
<i>O</i>')bis(1,10-phenanthroline-\k^2^<i>N</i>,<i>N</i>')neodymium(III)
;
loop_
    _publ_author_name
    _publ_author_footnote
    _publ_author_address
    'Zheng, Junjia' .
;
College of Materials Science and Engineering
China Jiliang University
Hangzhou 310018
People's Republic of China
;
    'Jin, Hongxiao' .
;
College of Materials Science and Engineering
China Jiliang University
Hangzhou 310018
People's Republic of China
;
    'Ge, Hongliang' .
;
College of Materials Science and Engineering
China Jiliang University
Hangzhou 310018
People's Republic of China
;
