# Supplementary material for: Bis(2,6-dihy­droxy­benzoato-κ2 O 1,O 1′)(nitrato-κ2 O,O′)bis­(1,10-phenanthroline-κ2 N,N′)neodymium(III)
Source: Acta Crystallogr Sect E Struct Rep Online. 2010 Oct 30;66(Pt 11):m1469–70. doi: 10.1107/S1600536810042583 (PMC3009246; doi:10.1107/S1600536810042583)
Supplement: Supplementary file 2 [file e-66-m1469-Isup2.hkl]

# 
# h,k,l, Fc-squared, Fo-squared, sigma(Fo-squared) and status flag 
# 
data_I
_shelx_title ' 107 in P21/c' 
_shelx_refln_list_code          4 
_shelx_F_calc_maximum      377.21 
_exptl_crystal_F_000      1748.00 
_reflns_d_resolution_high  0.8400 
 
loop_ 
 _symmetry_equiv_pos_as_xyz 
 'x, y, z' 
 '-x, y+1/2, -z+1/2' 
 '-x, -y, -z' 
 'x, -y-1/2, z-1/2' 
 
_cell_length_a    11.2359 
_cell_length_b    26.7878 
_cell_length_c    14.3710 
_cell_angle_alpha  90.000 
_cell_angle_beta  127.790 
_cell_angle_gamma  90.000 
 
_shelx_F_squared_multiplier     1.000 
 
loop_ 
 _refln_index_h 
 _refln_index_k 
 _refln_index_l 
 _refln_F_squared_calc 
 _refln_F_squared_meas 
 _refln_F_squared_sigma 
 _refln_observed_status 
   2   0   0      699.21      818.56     59.45 o 
   3   0   0     3334.12     3371.35     54.31 o 
   4   0   0      145.81      206.16     88.98 o 
   5   0   0     3292.53     2993.92    123.10 o 
   6   0   0    11216.44    11501.19    242.16 o 
   7   0   0     6700.82     7080.81    218.57 o 
   8   0   0     5377.04     5177.14    210.94 o 
   9   0   0     4187.17     4057.44    215.09 o 
  10   0   0        9.34       39.43    104.90 o 
   2   1   0    54164.07    55383.10    257.10 o 
   3   1   0    13017.19    12884.29     83.80 o 
   4   1   0    43652.67    43841.53    173.48 o 
   5   1   0      297.24      201.12     27.93 o 
   6   1   0      669.31      688.26     67.81 o 
   7   1   0       94.39      169.12     64.76 o 
   8   1   0      306.13      338.47     76.43 o 
   9   1   0      474.47      371.53     93.29 o 
  10   1   0      229.27      238.03     85.63 o 
   2   2   0     5999.00     5703.69    100.39 o 
   3   2   0        8.64       21.44     22.74 o 
   4   2   0     5070.82     5757.41     55.83 o 
   5   2   0      678.33      664.13     50.77 o 
   6   2   0      481.97      439.36     35.45 o 
   7   2   0      262.19      251.08     66.75 o 
   8   2   0      132.37      147.63     70.68 o 
   9   2   0      802.50      829.98     99.03 o 
  10   2   0      129.67       92.00     80.85 o 
   1   3   0     9242.18     9767.42     82.25 o 
   3   3   0     2901.37     2889.25     90.40 o 
   4   3   0    11443.93    11593.25    111.22 o 
   5   3   0     4656.67     4912.72    118.62 o 
   6   3   0      164.31      157.43     29.92 o 
   7   3   0      341.35      398.74     40.95 o 
   8   3   0      415.36      454.21     78.17 o 
   9   3   0      291.94      324.22     67.78 o 
  10   3   0      356.71      354.62     67.86 o 
   1   4   0    10786.76    11481.76    105.66 o 
   2   4   0      356.17      481.68     33.90 o 
   3   4   0      118.62      100.01     34.95 o 
   4   4   0     8490.28     8761.16     81.39 o 
   5   4   0      415.56      361.40     33.88 o 
   6   4   0     5059.83     5024.65     82.72 o 
   7   4   0     6526.26     6480.50    125.68 o 
   8   4   0     4737.15     4750.78    114.31 o 
   9   4   0     4109.27     4208.06    122.84 o 
  10   4   0      878.78      861.81     90.65 o 
   1   5   0    15538.40    16273.92    104.42 o 
   2   5   0    14944.03    15049.93    188.46 o 
   3   5   0    42982.57    41179.50    315.47 o 
   5   5   0     7172.17     6945.70     88.38 o 
   6   5   0      649.32      641.91     39.31 o 
   7   5   0       75.99       85.53     33.15 o 
   8   5   0      274.30      282.21     56.83 o 
   9   5   0     2403.11     2261.81    120.58 o 
  10   5   0     1682.08     1729.74    130.01 o 
   0   6   0    23123.04    23377.85    292.28 o 
   1   6   0    31674.17    31521.68    112.27 o 
   2   6   0       67.70       96.02     24.25 o 
   3   6   0       36.46       60.74     35.19 o 
   5   6   0     4301.03     4476.12     88.70 o 
   6   6   0     4150.41     4138.46    101.03 o 
   7   6   0      834.42      710.97     59.21 o 
   8   6   0     1088.19     1037.12     89.54 o 
   9   6   0      705.60      661.40     91.75 o 
  10   6   0      349.72      440.51     93.41 o 
   1   7   0     2846.25     3056.89     42.31 o 
   2   7   0      214.37      231.87     23.45 o 
   3   7   0     1589.48     1635.86     69.75 o 
   4   7   0     3587.35     3827.68    117.73 o 
   5   7   0       44.45       30.91     66.01 o 
   6   7   0        3.21       10.36     37.15 o 
   7   7   0       16.98       28.47     38.85 o 
   8   7   0        6.45       21.16     67.63 o 
   9   7   0      503.97      482.19     87.26 o 
  10   7   0       89.13      124.56     83.55 o 
   0   8   0    11870.81    11390.07    137.91 o 
   1   8   0     5376.38     5438.67     51.10 o 
   2   8   0     9645.29     9508.88     75.58 o 
   3   8   0      862.33     1038.17     41.96 o 
   4   8   0     1758.12     1910.93     91.80 o 
   5   8   0     3486.81     3593.16     95.59 o 
   6   8   0      429.44      449.32     40.76 o 
   7   8   0     7298.29     7020.04    126.89 o 
   8   8   0     2542.97     2670.11    116.78 o 
   9   8   0     1543.84     1513.57     87.01 o 
  10   8   0      454.73      410.39     70.64 o 
   1   9   0     9672.45     9850.70     70.00 o 
   2   9   0    15198.29    14994.41    234.16 o 
   3   9   0    20365.18    20163.35    226.20 o 
   4   9   0     8890.29     8513.80    166.11 o 
   5   9   0    10207.61    10529.93    148.83 o 
   6   9   0     8241.66     8239.86    125.30 o 
   7   9   0      409.29      406.52     44.77 o 
   8   9   0       13.81       41.53     51.92 o 
   9   9   0     1553.35     1608.62     91.59 o 
  10   9   0     1471.36     1459.95     93.08 o 
   0  10   0    16954.76    16643.46    120.01 o 
   1  10   0    12122.72    12331.28    109.84 o 
   2  10   0    20918.08    20864.42    137.34 o 
   3  10   0        4.91        3.99     55.69 o 
   4  10   0      334.50      474.01     67.89 o 
   5  10   0     1532.35     1573.15     73.99 o 
   6  10   0     2362.36     2423.63     94.35 o 
   7  10   0     2132.66     2217.55     67.10 o 
   8  10   0     2421.05     2426.18    140.68 o 
   9  10   0     1386.99     1359.17     85.93 o 
  10  10   0      218.06      152.24     68.36 o 
   1  11   0     1782.04     1975.40     39.03 o 
   2  11   0     1274.20     1420.15     88.85 o 
   3  11   0      640.91      700.43     47.00 o 
   4  11   0     1165.78     1250.52     77.03 o 
   5  11   0       16.18       11.09     49.98 o 
   6  11   0      573.49      531.36     67.92 o 
   7  11   0      879.78      810.26     53.32 o 
   8  11   0       25.82       78.71     59.90 o 
   9  11   0       16.16       27.92     62.75 o 
   0  12   0    10831.98    11548.36    151.96 o 
   1  12   0    18576.19    19287.51    133.13 o 
   2  12   0     2754.93     2655.08     57.82 o 
   3  12   0      834.79      759.64     71.19 o 
   4  12   0      439.70      512.84     76.23 o 
   5  12   0       25.82       32.99     52.38 o 
   6  12   0      697.35      723.84     74.08 o 
   7  12   0     3683.06     3703.25     84.02 o 
   8  12   0     1545.33     1501.41     81.82 o 
   9  12   0      791.78      766.24     76.60 o 
   1  13   0      932.11      821.70     53.13 o 
   2  13   0     3500.97     2966.39     79.36 o 
   3  13   0    12151.02    12080.09    156.00 o 
   4  13   0    13680.67    13972.05    175.24 o 
   5  13   0    14888.26    15065.42    193.51 o 
   6  13   0     3104.77     3265.42    112.63 o 
   7  13   0       38.65       68.01     67.12 o 
   8  13   0       53.24       53.49     61.19 o 
   9  13   0      472.72      443.27     71.22 o 
   0  14   0    15861.92    15447.41    223.44 o 
   1  14   0    11629.59    11458.79     83.37 o 
   2  14   0     6577.05     6470.55    263.03 o 
   3  14   0      769.21      687.97     61.71 o 
   4  14   0       96.13      117.60     57.34 o 
   5  14   0     1728.73     1778.95     89.00 o 
   6  14   0     6303.31     6161.35    186.29 o 
   7  14   0     5348.57     5562.48    146.37 o 
   8  14   0     3062.08     3013.00    105.59 o 
   9  14   0     2418.46     2323.43    103.22 o 
   1  15   0      922.79      952.80     24.45 o 
   2  15   0     5714.59     5718.42     96.66 o 
   3  15   0     6184.34     6263.13    164.88 o 
   4  15   0     1486.90     1417.29     78.08 o 
   5  15   0     1692.56     1786.44     91.28 o 
   6  15   0       32.69       73.24     63.01 o 
   7  15   0       85.37      106.98     67.50 o 
   8  15   0      217.48      269.18     64.34 o 
   9  15   0      255.22      275.89     70.92 o 
   0  16   0     2614.11     2874.13    151.02 o 
   1  16   0      513.89      543.24     19.77 o 
   2  16   0       27.80        7.37     13.69 o 
   3  16   0       42.38       94.60     58.91 o 
   4  16   0        4.32       13.23     59.72 o 
   5  16   0      127.61       89.06     60.89 o 
   6  16   0      103.88      150.28     67.57 o 
   7  16   0        8.04       84.74     63.59 o 
   8  16   0      721.02      724.21     76.49 o 
   9  16   0       24.71       30.92     65.83 o 
   1  17   0     4351.48     4227.03     63.85 o 
   2  17   0    12145.48    12139.66    160.67 o 
   3  17   0     9300.26     9590.97    163.68 o 
   4  17   0    10040.66     9948.26    169.40 o 
   5  17   0     5182.10     4727.81    132.09 o 
   6  17   0      301.53      421.98    121.86 o 
   7  17   0      153.93      144.81     72.08 o 
   8  17   0      129.20       67.26     74.22 o 
   0  18   0    16460.64    16924.98    271.20 o 
   1  18   0    12667.48    12439.04    185.41 o 
   2  18   0     5705.99     5687.87     76.29 o 
   3  18   0      794.41      761.32     38.17 o 
   4  18   0      171.82      179.52     66.93 o 
   5  18   0     3684.78     3605.44    293.05 o 
   6  18   0     7050.74     6960.67    163.94 o 
   7  18   0     5509.32     5625.58    159.90 o 
   8  18   0     2202.03     2183.20    140.77 o 
   1  19   0     2346.75     2508.54     89.42 o 
   2  19   0     1373.40     1398.57     45.43 o 
   3  19   0     2712.95     2734.02    105.18 o 
   4  19   0     7747.78     7932.28    165.33 o 
   5  19   0     5193.36     5293.55    144.00 o 
   6  19   0     1630.09     1759.64    106.58 o 
   7  19   0      828.96      788.24     89.52 o 
   8  19   0        2.90      -46.94     78.27 o 
   0  20   0      535.68      468.73     86.97 o 
   1  20   0      197.39      236.06     54.58 o 
   2  20   0      189.23      172.49     32.53 o 
   3  20   0     2806.65     2632.04    161.65 o 
   4  20   0      796.09      691.47     82.64 o 
   5  20   0        8.38       26.23     69.18 o 
   6  20   0      417.47      421.87     80.16 o 
   7  20   0       15.76       23.17     73.24 o 
   8  20   0       45.39       43.21    127.84 o 
   1  21   0       31.48      140.49     58.72 o 
   2  21   0      137.01      155.64     33.70 o 
   3  21   0     2985.27     2958.75    120.57 o 
   4  21   0     2231.49     2357.74    111.71 o 
   5  21   0      641.42      706.22     83.30 o 
   6  21   0       13.18        5.61     76.00 o 
   7  21   0       72.94       53.36     75.55 o 
   0  22   0     8025.46     7959.08    219.13 o 
   1  22   0    10034.26     9925.72    150.92 o 
   2  22   0     6004.50     6028.13     80.75 o 
   3  22   0     2581.61     2447.18    113.80 o 
   4  22   0        2.74      -25.56     67.98 o 
   5  22   0     2840.56     2793.96    182.43 o 
   6  22   0     3603.56     3713.15    140.19 o 
   7  22   0     1982.15     1954.24    153.63 o 
   1  23   0     1351.79     1354.62     95.94 o 
   2  23   0     3746.53     3692.75    112.83 o 
   3  23   0     5067.37     5107.66    152.79 o 
   4  23   0     5654.28     5845.71    159.04 o 
   5  23   0     2784.08     2999.53    128.82 o 
   6  23   0      561.36      591.30    104.36 o 
   7  23   0        7.40       31.67    131.74 o 
   0  24   0     5440.03     5388.82    198.34 o 
   1  24   0      419.99      471.10     64.23 o 
   2  24   0        8.81       68.28     59.93 o 
   3  24   0      794.13      859.38     89.32 o 
   4  24   0       71.73       59.84     75.35 o 
   5  24   0       73.30       46.75     77.16 o 
   6  24   0      967.86      945.23    141.44 o 
   1  25   0      159.56      150.66     64.83 o 
   2  25   0     1397.40     1319.91     81.88 o 
   3  25   0     1410.55     1276.22    101.14 o 
   4  25   0      303.73      278.31     79.50 o 
   5  25   0      192.91      175.92     83.39 o 
   6  25   0       11.47       95.33     79.67 o 
   0  26   0     1595.68     1688.02    138.26 o 
   1  26   0     2179.27     2426.67    109.57 o 
   2  26   0     1590.05     1633.44    110.49 o 
   3  26   0      136.12      196.12     77.44 o 
   4  26   0       29.38       47.38     76.20 o 
   5  26   0      868.18      829.67     98.07 o 
   6  26   0     1366.39     1270.95    178.26 o 
   1  27   0      825.20      870.54    156.18 o 
   2  27   0     2275.19     2520.81    183.67 o 
   3  27   0     2659.53     2804.37    138.79 o 
   4  27   0     3189.09     3409.69    148.87 o 
   5  27   0     2330.97     2319.85    218.76 o 
   0  28   0      989.01     1015.11    131.40 o 
   1  28   0     1060.52     1081.25     90.98 o 
   2  28   0     1044.95      932.68    101.99 o 
   3  28   0      195.65      173.50     84.59 o 
   4  28   0      297.54      344.91     90.22 o 
   5  28   0      593.28      418.92    178.36 o 
   1  29   0        2.52       32.80     72.65 o 
   2  29   0       26.07      151.08     89.78 o 
   3  29   0      179.03      191.42     82.86 o 
   4  29   0      103.29       96.88     89.16 o 
   0  30   0      655.22      762.43    127.03 o 
   1  30   0      762.46      747.88    136.87 o 
   2  30   0      562.06      522.49    119.20 o 
   3  30   0       67.13      182.53     88.94 o 
   1  31   0      447.39      502.50     88.07 o 
   2  31   0     2246.10     2367.67    179.24 o 
 -11   1   1      380.64      446.85     99.84 o 
 -10   1   1       47.83       82.38     76.00 o 
  -9   1   1      704.43      655.47     91.20 o 
  -8   1   1       22.23       46.12     64.44 o 
  -7   1   1      988.41      984.27     75.88 o 
  -6   1   1     1836.78     1894.33     55.07 o 
  -5   1   1      251.53      236.69     30.28 o 
  -4   1   1    47085.38    47636.98    183.86 o 
  -3   1   1    70722.23    69804.83    307.42 o 
  -2   1   1    11430.85    11369.46     64.73 o 
   1   1   1      530.79      696.71     56.80 o 
   2   1   1    10803.20    11168.92    104.46 o 
   3   1   1    21749.21    21564.72     98.91 o 
   4   1   1    12446.81    12685.59     90.11 o 
   5   1   1     2577.67     2594.22     88.34 o 
   6   1   1      358.71      347.53     61.31 o 
   7   1   1       17.16       33.55     65.28 o 
   8   1   1      215.34      228.64     78.40 o 
   9   1   1      544.94      573.92     93.05 o 
  10   1   1      883.28      910.46    102.83 o 
 -11   2   1       79.36       87.91     69.27 o 
 -10   2   1     1969.45     1888.54    126.23 o 
  -9   2   1     5715.81     5967.43    169.21 o 
  -8   2   1     6959.72     7173.95    165.75 o 
  -7   2   1     7527.59     7506.83    159.28 o 
  -6   2   1     4580.36     4774.86     78.55 o 
  -5   2   1    11081.83    10980.69    118.42 o 
  -4   2   1     1917.62     1993.83     48.58 o 
  -3   2   1      320.08      308.82     28.78 o 
  -2   2   1    64981.71    66108.84   1104.48 o 
   1   2   1     9987.36    10342.36    316.21 o 
   2   2   1    21441.46    21194.79    143.26 o 
   3   2   1        1.09       29.67     20.36 o 
   4   2   1     6932.35     6896.58     69.93 o 
   5   2   1     3258.32     3185.52     63.74 o 
   6   2   1     6800.45     6803.32    144.43 o 
   7   2   1     8090.58     8394.38    174.53 o 
   8   2   1     5193.60     4940.53    157.00 o 
   9   2   1     1220.03     1051.30    110.15 o 
  10   2   1       87.02      146.21     65.34 o 
 -10   3   1     1901.08     1891.33    130.84 o 
  -9   3   1     1577.85     1644.63    114.34 o 
  -8   3   1        6.88       19.07     66.33 o 
  -7   3   1     1761.80     1801.75     61.69 o 
  -6   3   1     6201.17     6201.49     88.70 o 
  -5   3   1     4956.31     4558.99    102.67 o 
  -4   3   1    23122.68    23364.65    162.36 o 
  -3   3   1    37825.35    38105.27    272.56 o 
  -1   3   1      331.30      381.49     15.26 o 
   1   3   1     1748.29     1946.05     31.80 o 
   2   3   1    12017.64    11446.43    242.16 o 
   3   3   1    46144.02    46699.16    667.62 o 
   4   3   1    21717.95    21275.32    139.78 o 
   5   3   1     3677.60     3495.57     98.08 o 
   6   3   1     2156.34     2185.21     54.86 o 
   7   3   1      154.29      198.58     68.63 o 
   8   3   1     1267.05     1138.38    102.47 o 
   9   3   1     1409.62     1444.72     89.53 o 
  10   3   1     1671.88     1629.04     97.48 o 
 -10   4   1       33.70       58.93     67.24 o 
  -9   4   1      741.54      774.23     73.07 o 
  -8   4   1     1268.95     1272.41     70.79 o 
  -7   4   1     1063.85     1017.24     77.82 o 
  -6   4   1       61.93       56.05     26.66 o 
  -5   4   1      741.98      814.95     41.42 o 
  -4   4   1      234.27      256.85     29.35 o 
  -2   4   1     2797.51     2868.59     64.53 o 
  -1   4   1       29.15       58.53      7.64 o 
   0   4   1    22900.18    24159.64    190.88 o 
   1   4   1     8191.42     8221.15     76.96 o 
   2   4   1    16047.33    16271.12    170.24 o 
   3   4   1     1862.26     2007.85     59.47 o 
   4   4   1      622.32      627.96     33.87 o 
   5   4   1     4039.08     4038.35     66.27 o 
   6   4   1      887.09      906.60     38.89 o 
   7   4   1      130.75      120.97     50.34 o 
   8   4   1     1614.05     1545.29     84.78 o 
   9   4   1      481.09      559.43     73.47 o 
 -10   5   1      264.83      235.82     86.98 o 
  -9   5   1      929.89      878.33     87.61 o 
  -8   5   1      122.27      123.51     51.85 o 
  -7   5   1      323.76      360.22     53.92 o 
  -6   5   1     2053.59     2041.89     59.52 o 
  -5   5   1     4221.30     4338.31     86.44 o 
  -4   5   1     6499.34     6459.13    146.11 o 
  -3   5   1     3378.48     3664.91     81.21 o 
  -2   5   1      624.71      678.89     22.26 o 
  -1   5   1    11029.04    11432.49     50.71 o 
   0   5   1     3522.27     3857.34     46.29 o 
   1   5   1     1872.12     1990.18     40.27 o 
   2   5   1     6598.64     6723.12     90.92 o 
   3   5   1     5885.00     6307.91    128.67 o 
   4   5   1       44.94       66.92     46.83 o 
   5   5   1      223.41      233.84     32.57 o 
   6   5   1      135.62      141.55     29.96 o 
   7   5   1     1348.30     1262.29    100.98 o 
   8   5   1        1.75        6.84     62.72 o 
   9   5   1       12.64        4.90     73.72 o 
 -10   6   1     1252.70     1254.25    107.05 o 
  -9   6   1     1173.61     1233.48     98.05 o 
  -8   6   1     3019.40     3248.27    118.47 o 
  -7   6   1     7382.10     7034.78    138.56 o 
  -6   6   1     2009.70     1923.17     71.83 o 
  -5   6   1     1188.89     1283.44     73.42 o 
  -3   6   1     4853.55     4424.75     70.35 o 
  -2   6   1     5012.77     4972.59     45.56 o 
  -1   6   1    50759.88    50683.65    344.55 o 
   0   6   1    46816.65    48017.55    238.67 o 
   1   6   1    13961.29    14142.64    290.47 o 
   2   6   1     1116.74     1076.58     46.33 o 
   3   6   1     5317.14     5535.21     91.47 o 
   5   6   1     5734.18     5633.03     95.99 o 
   6   6   1     5934.56     5914.32    129.88 o 
   7   6   1     3832.94     3984.06    127.00 o 
   8   6   1     4079.34     4159.35    158.42 o 
   9   6   1     1016.35     1247.24    104.22 o 
 -10   7   1     1641.59     1735.51    118.51 o 
  -9   7   1      812.84      778.54     87.94 o 
  -8   7   1        3.65       51.05     63.80 o 
  -7   7   1      275.64      282.89     45.94 o 
  -6   7   1     3623.22     3656.40     78.24 o 
  -4   7   1    17388.14    16634.34    194.16 o 
  -3   7   1    30445.83    30179.46    190.53 o 
  -2   7   1     8502.50     8228.60     61.14 o 
  -1   7   1     1216.96     1243.87     19.82 o 
   0   7   1       84.30      109.34     21.50 o 
   1   7   1    35072.99    34326.73    132.76 o 
   2   7   1    26912.20    27265.43    146.12 o 
   3   7   1    23076.72    22191.80    177.06 o 
   4   7   1    14733.84    14303.12    225.85 o 
   5   7   1     9210.63     9552.39    153.31 o 
   6   7   1     8001.31     8169.72    105.85 o 
   7   7   1      941.53      995.67     84.81 o 
   8   7   1     1758.60     1669.54    108.31 o 
   9   7   1     2029.23     2019.13    119.30 o 
 -10   8   1      378.76      455.05     73.30 o 
  -9   8   1      654.00      613.58     87.19 o 
  -8   8   1     1448.71     1461.69     66.36 o 
  -7   8   1     2663.97     2676.69     77.41 o 
  -6   8   1     2055.01     2001.29     61.04 o 
  -5   8   1        9.57       34.73     43.19 o 
  -4   8   1      292.95      382.46     54.18 o 
  -3   8   1     2054.05     1944.30     57.13 o 
  -2   8   1     3820.65     3787.67     50.84 o 
  -1   8   1    19385.88    19372.82    115.45 o 
   0   8   1     6831.68     6501.27     55.51 o 
   1   8   1     5360.32     5360.41     54.38 o 
   2   8   1    13375.51    13729.23     95.00 o 
   3   8   1       27.08       70.75     40.32 o 
   4   8   1     1553.27     1681.15     98.04 o 
   5   8   1     2552.68     2501.82     86.85 o 
   6   8   1     3697.78     3595.07     70.39 o 
   7   8   1      272.93      369.33     58.73 o 
   8   8   1     3204.43     3212.63    105.32 o 
   9   8   1      567.39      599.20     74.17 o 
 -10   9   1       29.51       57.71     60.21 o 
  -9   9   1       47.17       37.15     58.96 o 
  -8   9   1        7.34       31.85     38.90 o 
  -7   9   1        9.15       39.25     39.63 o 
  -6   9   1      215.64      236.37     57.32 o 
  -5   9   1       86.68      105.69     44.28 o 
  -4   9   1      471.20      520.24     57.75 o 
  -3   9   1     3121.73     3363.14     82.38 o 
  -2   9   1     1178.98     1218.88     26.99 o 
  -1   9   1      157.88      177.62     15.27 o 
   0   9   1     1618.87     1551.18     19.03 o 
   1   9   1      146.85      152.28     19.95 o 
   2   9   1     9098.31     9946.82     85.78 o 
   3   9   1      747.41      968.48     79.05 o 
   4   9   1       80.33      103.12     67.41 o 
   5   9   1        2.36      -24.62     54.84 o 
   6   9   1      646.64      630.45     45.69 o 
   7   9   1      409.82      381.64     62.95 o 
   8   9   1      178.05      169.15     62.11 o 
   9   9   1       95.69       90.62     63.00 o 
 -10  10   1      669.91      673.82     76.82 o 
  -9  10   1     1924.44     1924.86    112.57 o 
  -8  10   1     3314.09     3153.78     77.06 o 
  -7  10   1     8451.73     8342.18    117.92 o 
  -6  10   1      694.99      730.43     65.27 o 
  -5  10   1     1731.29     1675.00     70.99 o 
  -4  10   1      198.63      238.58     54.40 o 
  -3  10   1      746.73      676.92     38.98 o 
  -2  10   1    14478.63    14850.79    127.15 o 
  -1  10   1    16860.12    17269.85     95.54 o 
   0  10   1    18815.62    18933.88    108.41 o 
   1  10   1    19227.62    19819.25    197.26 o 
   2  10   1     3267.14     3319.43     68.26 o 
   3  10   1     3493.51     3959.50    125.37 o 
   4  10   1       33.39       66.42     66.41 o 
   5  10   1      697.01      552.53     62.35 o 
   6  10   1     1334.37     1282.49     69.38 o 
   7  10   1     7815.37     7691.84    139.42 o 
   8  10   1     2263.90     2303.35     94.77 o 
   9  10   1      744.89      752.08     79.49 o 
 -10  11   1     1324.65     1227.63     86.30 o 
  -9  11   1      629.20      573.21     70.86 o 
  -8  11   1      418.94      452.61     50.68 o 
  -7  11   1       49.99      101.00     47.40 o 
  -6  11   1     6752.00     6736.06    133.37 o 
  -5  11   1    12594.87    12473.59    161.16 o 
  -4  11   1    17998.36    18023.90    176.47 o 
  -3  11   1    20651.56    20204.41    153.61 o 
  -2  11   1      711.60      576.08     20.43 o 
  -1  11   1     1626.32     1702.47     26.95 o 
   0  11   1       59.37       67.94     12.78 o 
   1  11   1     2497.95     2303.66     44.40 o 
   2  11   1    11217.19    10614.18    182.53 o 
   3  11   1    15735.38    15068.64    228.08 o 
   4  11   1     9965.27     9975.03    149.60 o 
   5  11   1     6527.81     6551.13    133.98 o 
   6  11   1      244.56      234.68     66.23 o 
   7  11   1      317.39      329.61     65.40 o 
   8  11   1      209.33      207.98     65.55 o 
   9  11   1      875.32      792.19     81.60 o 
 -10  12   1      568.79      592.50     80.01 o 
  -9  12   1     2176.78     2257.27     95.79 o 
  -8  12   1     5654.51     5740.93    101.65 o 
  -7  12   1    18194.61    18286.23    262.61 o 
  -6  12   1     1338.00     1322.06    111.61 o 
  -5  12   1      427.39      474.28     55.36 o 
  -4  12   1       38.07       55.67     45.44 o 
  -3  12   1      518.08      728.34     43.78 o 
  -2  12   1    24850.40    25270.69    216.04 o 
  -1  12   1    21029.72    21123.95    105.63 o 
   0  12   1    15910.83    15433.35    120.12 o 
   1  12   1    14435.99    14154.59    204.60 o 
   2  12   1     4421.44     5114.16    135.00 o 
   3  12   1     1701.35     1906.97     98.98 o 
   4  12   1     3219.94     3546.98    102.10 o 
   5  12   1     2323.02     2455.73     95.47 o 
   6  12   1     6361.88     6698.34    149.16 o 
   7  12   1     4504.34     4586.11    116.72 o 
   8  12   1     2996.73     3212.26    108.40 o 
   9  12   1     1395.90     1362.14     94.63 o 
 -10  13   1      232.82      277.10     95.74 o 
  -9  13   1      101.06      108.37     62.76 o 
  -8  13   1       44.86       16.48     48.24 o 
  -7  13   1      416.06      402.30     72.39 o 
  -6  13   1       42.05       65.13     59.42 o 
  -5  13   1      473.40      413.98     65.38 o 
  -4  13   1     1353.57     1244.67     66.50 o 
  -3  13   1     6758.87     6828.04     80.50 o 
  -2  13   1     4030.96     4598.50     68.17 o 
  -1  13   1     1562.99     1742.33     50.82 o 
   0  13   1      948.91      915.20    126.16 o 
   1  13   1     3103.55     3116.16     81.56 o 
   2  13   1     6645.22     6654.17    156.29 o 
   3  13   1      144.61      194.31     74.30 o 
   4  13   1        7.09       38.29     53.50 o 
   5  13   1      108.53      143.93     63.08 o 
   6  13   1       82.72       74.87     66.20 o 
   7  13   1       35.93       19.49     59.92 o 
   8  13   1       65.99      141.00     62.94 o 
   9  13   1      236.88      298.80     69.46 o 
  -9  14   1      808.89      857.64     74.46 o 
  -8  14   1     2116.42     1943.93     72.53 o 
  -7  14   1      287.31      240.31     68.70 o 
  -6  14   1      125.74      130.73     61.20 o 
  -5  14   1       78.66      115.35     53.93 o 
  -4  14   1        8.81       22.66     47.43 o 
  -3  14   1      474.09      518.11     30.97 o 
  -2  14   1     2826.77     3181.11     49.72 o 
  -1  14   1     1453.87     1491.10     61.33 o 
   0  14   1     3113.05     3106.67     78.72 o 
   1  14   1     2814.18     2796.96    110.94 o 
   2  14   1     2489.81     2422.90    108.03 o 
   3  14   1     2349.87     2357.77    107.30 o 
   4  14   1      530.80      553.94    101.15 o 
   5  14   1      613.89      558.48     70.88 o 
   6  14   1      113.45      158.99     64.54 o 
   7  14   1      516.96      542.44     72.83 o 
   8  14   1      245.72      288.69     62.93 o 
  -9  15   1     1047.15      900.36     80.94 o 
  -8  15   1      140.32      137.50     57.79 o 
  -7  15   1      853.37      885.75     86.86 o 
  -6  15   1     9057.46     9247.49    176.98 o 
  -5  15   1     7782.46     7815.86    146.45 o 
  -4  15   1    15588.87    15800.12    316.38 o 
  -3  15   1    10742.74    10769.86     88.15 o 
  -2  15   1     8155.50     8036.49     75.18 o 
  -1  15   1     1763.01     1746.52     68.43 o 
   0  15   1       23.97       88.01     45.11 o 
   1  15   1     3354.10     3081.29     73.81 o 
   2  15   1    14033.98    13848.74    193.10 o 
   3  15   1    17859.05    17982.49    614.36 o 
   4  15   1    12587.81    12712.19    186.39 o 
   5  15   1     4355.59     4501.19    126.81 o 
   6  15   1       59.04       82.88     66.51 o 
   7  15   1        3.23       -9.02     69.76 o 
   8  15   1      198.27      198.15     64.80 o 
  -9  16   1     1935.63     2147.69    135.77 o 
  -8  16   1     5358.71     5541.95    156.01 o 
  -7  16   1     5593.96     5529.34    146.68 o 
  -6  16   1     4154.92     4152.44    123.86 o 
  -5  16   1      490.05      549.76     66.56 o 
  -4  16   1        1.05        5.76     53.57 o 
  -3  16   1     2206.63     2110.21     43.71 o 
  -2  16   1    13976.09    13972.53     85.85 o 
  -1  16   1    22800.18    23497.87    181.56 o 
   0  16   1    19200.63    19084.80    165.02 o 
   1  16   1    16036.06    16397.08    158.01 o 
   2  16   1     5486.67     5766.63    130.07 o 
   3  16   1        7.79        3.00     61.55 o 
   4  16   1     1375.77     1408.61     89.09 o 
   5  16   1     2495.23     2392.38    106.65 o 
   6  16   1     4925.72     5077.86    142.04 o 
   7  16   1     2849.09     2999.29    124.10 o 
   8  16   1     1520.19     1490.47     90.34 o 
  -9  17   1      148.33      141.40     87.54 o 
  -8  17   1       67.43       84.07     70.68 o 
  -7  17   1       30.83       32.76     66.04 o 
  -6  17   1     2641.37     2874.89    112.96 o 
  -5  17   1     3618.10     3502.05    112.87 o 
  -4  17   1     3410.09     3351.62     70.55 o 
  -3  17   1     8762.32     8709.91    140.94 o 
  -2  17   1     2825.73     2835.84     82.17 o 
  -1  17   1      429.98      730.20     62.90 o 
   0  17   1       69.37      354.48     51.49 o 
   1  17   1     1795.31     1725.89     73.44 o 
   2  17   1     4700.35     4860.34    125.10 o 
   3  17   1     4840.61     5027.80    131.20 o 
   4  17   1     1174.14     1249.30     83.82 o 
   5  17   1      967.24      908.42     85.64 o 
   6  17   1     1103.75     1018.84     90.86 o 
   7  17   1      202.37      170.78     76.55 o 
   8  17   1      120.92      133.45     62.99 o 
  -9  18   1       60.57      104.05     90.89 o 
  -8  18   1      169.54      147.72     74.83 o 
  -7  18   1      659.65      614.93     79.67 o 
  -6  18   1       50.03       55.64     62.98 o 
  -5  18   1      331.04      369.09     72.20 o 
  -4  18   1      178.79      101.83     35.60 o 
  -3  18   1     2034.47     2051.91     99.73 o 
  -2  18   1      101.25      122.16     21.65 o 
  -1  18   1      107.46       89.15     43.19 o 
   0  18   1       98.26      108.98     45.02 o 
   1  18   1      115.53       79.70     44.06 o 
   2  18   1      431.03      384.78     68.76 o 
   3  18   1       54.43       23.38     61.33 o 
   4  18   1       82.98       92.37     66.55 o 
   5  18   1      110.19       82.80     66.30 o 
   6  18   1       37.35       38.07     67.87 o 
   7  18   1      474.73      325.12     79.17 o 
   8  18   1        0.11       -2.10     60.70 o 
  -8  19   1       93.07      136.61    143.99 o 
  -7  19   1        4.23      -16.47     73.35 o 
  -6  19   1     1321.05     1323.11    126.74 o 
  -5  19   1     6518.08     6415.61    238.58 o 
  -4  19   1     1923.28     1840.05     56.30 o 
  -3  19   1      896.38      932.83     46.35 o 
  -2  19   1     1961.02     1906.64     42.71 o 
  -1  19   1      900.27      970.90     60.12 o 
   0  19   1       55.08      157.95     54.01 o 
   1  19   1     2692.20     2473.44     64.79 o 
   2  19   1     6972.38     6681.01    152.25 o 
   3  19   1     4582.81     4673.47    136.41 o 
   4  19   1     4240.32     4221.86    273.53 o 
   5  19   1     1003.76     1135.88     91.60 o 
   6  19   1      213.90      214.88     86.32 o 
   7  19   1       47.68       48.57     74.86 o 
  -8  20   1     4555.39     4778.33    259.80 o 
  -7  20   1     7978.24     8023.10    186.75 o 
  -6  20   1     2013.76     2075.18    166.64 o 
  -5  20   1       80.13       68.96     63.93 o 
  -4  20   1      670.49      777.25     82.52 o 
  -3  20   1     3427.40     3455.54     70.52 o 
  -2  20   1     3220.93     3422.32     60.54 o 
  -1  20   1     7502.43     7834.67    127.82 o 
   0  20   1    12042.37    12131.80    175.57 o 
   1  20   1    10147.90     9496.80     86.35 o 
   2  20   1     2815.32     2954.27    116.88 o 
   3  20   1      238.80      216.49     74.88 o 
   4  20   1     1107.60     1024.21     90.30 o 
   5  20   1     3937.63     3958.01    140.45 o 
   6  20   1     2966.65     2974.72    128.15 o 
   7  20   1     1482.60     1700.83    112.53 o 
  -8  21   1       35.22       64.51    148.90 o 
  -7  21   1     1310.22     1364.03    112.30 o 
  -6  21   1     2953.36     2845.24    122.48 o 
  -5  21   1     5296.55     5306.66    144.58 o 
  -4  21   1     5561.64     5594.81    147.18 o 
  -3  21   1    12093.94    11848.96    156.21 o 
  -2  21   1     4169.85     4151.07    104.15 o 
  -1  21   1     2367.92     2377.29     86.94 o 
   0  21   1      124.41      317.15     70.82 o 
   1  21   1     2628.11     2828.36     92.45 o 
   2  21   1     6016.31     5908.45    152.37 o 
   3  21   1     8368.37     8486.67    177.50 o 
   4  21   1     6525.79     6418.11    165.10 o 
   5  21   1     1252.94     1387.37    104.02 o 
   6  21   1      502.26      549.31     88.02 o 
   7  21   1       22.29      -12.27     76.11 o 
  -8  22   1      201.49      237.22    156.89 o 
  -7  22   1      221.46      324.29    161.59 o 
  -6  22   1        5.50        3.10     71.13 o 
  -5  22   1      867.04      845.19     84.98 o 
  -4  22   1       39.75       83.60     67.24 o 
  -3  22   1       71.86       74.49     48.47 o 
  -2  22   1      498.53      552.14     64.71 o 
  -1  22   1      400.86      463.33     66.86 o 
   0  22   1      728.51      706.32     78.10 o 
   1  22   1       32.78       39.29     26.32 o 
   2  22   1     2304.67     2162.07    210.70 o 
   3  22   1      674.07      578.88     84.21 o 
   4  22   1     1073.43     1030.32     95.39 o 
   5  22   1      341.38      331.72     86.79 o 
   6  22   1      270.36      349.27     83.11 o 
   7  22   1      198.20      231.02     79.15 o 
  -7  23   1       18.66      -35.53    146.17 o 
  -6  23   1      275.23      265.01     80.23 o 
  -5  23   1      881.26      915.73     89.27 o 
  -4  23   1      261.44      304.11     47.06 o 
  -3  23   1      697.86      698.58     43.56 o 
  -2  23   1     2292.28     2323.66     91.31 o 
  -1  23   1      523.40      528.55     65.74 o 
   0  23   1      940.49      989.67     91.01 o 
   1  23   1     1571.97     1558.90     81.74 o 
   2  23   1     2539.11     2461.35    117.26 o 
   3  23   1     1485.42     1535.46    104.16 o 
   4  23   1      387.77      455.21     82.43 o 
   5  23   1       55.93       82.00     78.95 o 
   6  23   1        2.78       14.15     81.91 o 
  -7  24   1     2004.79     1845.10    215.24 o 
  -6  24   1     1787.88     1515.59    107.23 o 
  -5  24   1       10.25       30.77     73.95 o 
  -4  24   1       59.29       74.19     72.69 o 
  -3  24   1      459.89      431.86     67.79 o 
  -2  24   1      608.77      661.74     68.56 o 
  -1  24   1     5447.78     5542.78    123.93 o 
   0  24   1     8874.58     9194.28    176.77 o 
   1  24   1     7724.69     8133.04    148.85 o 
   2  24   1     2859.76     2754.29    124.89 o 
   3  24   1      122.07       54.18     74.78 o 
   4  24   1      113.37      195.14     77.00 o 
   5  24   1     2267.90     2288.86    125.77 o 
   6  24   1     3022.70     3146.85    146.35 o 
  -7  25   1      241.80      283.05    157.60 o 
  -6  25   1     1354.56     1435.37    179.95 o 
  -5  25   1     1895.30     2083.68    121.34 o 
  -4  25   1     3816.39     3985.83    177.75 o 
  -3  25   1     3155.36     3230.34    104.16 o 
  -2  25   1      819.51      942.25     67.82 o 
  -1  25   1       12.15      112.31     65.62 o 
   0  25   1       32.57      202.79     65.80 o 
   1  25   1     1785.81     1903.29    115.97 o 
   2  25   1     2699.60     3008.16    134.15 o 
   3  25   1     5836.85     6176.58    174.17 o 
   4  25   1     3692.21     3747.82    148.81 o 
   5  25   1     1697.72     1927.18    121.65 o 
   6  25   1      441.47      462.97    117.48 o 
  -6  26   1      482.16      380.67    170.64 o 
  -5  26   1      316.04      345.38     79.62 o 
  -4  26   1      203.67      157.86     77.27 o 
  -3  26   1     1181.33     1117.30    101.42 o 
  -2  26   1      840.90      893.50     76.61 o 
  -1  26   1     2360.68     2344.84    107.36 o 
   0  26   1     1818.62     1883.04     99.42 o 
   1  26   1      818.68     1077.27    123.94 o 
   2  26   1      603.41      593.83     92.32 o 
   3  26   1      145.55      113.85     78.80 o 
   4  26   1      192.08      269.70     87.04 o 
   5  26   1     1166.37     1087.66    112.71 o 
  -6  27   1       18.78      104.64    165.77 o 
  -5  27   1        2.68       58.21    156.34 o 
  -4  27   1        0.93       23.67     79.37 o 
  -3  27   1      434.92      492.20    184.38 o 
  -2  27   1       85.04      130.95     64.80 o 
  -1  27   1       54.94       78.30     64.80 o 
   0  27   1       37.72       94.94     65.65 o 
   1  27   1       60.05      166.80     98.88 o 
   2  27   1       41.40       46.01     81.21 o 
   3  27   1      117.94      116.09     85.46 o 
   4  27   1       38.59      124.68     85.56 o 
   5  27   1       27.98       -7.84     87.21 o 
  -5  28   1      167.16      177.35    154.77 o 
  -4  28   1       59.39       96.43     76.39 o 
  -3  28   1      153.29      230.67     79.33 o 
  -2  28   1      902.18     1070.44     81.51 o 
  -1  28   1      935.11      839.02     87.15 o 
   0  28   1     2111.81     2252.94    112.91 o 
   1  28   1     2995.79     2873.77    169.27 o 
   2  28   1      327.35      326.39     88.60 o 
   3  28   1       18.27       28.47     87.39 o 
   4  28   1      147.69      102.70     86.86 o 
  -4  29   1     2169.66     2190.02    135.29 o 
  -3  29   1     2513.00     2389.07    134.15 o 
  -2  29   1     1451.27     1623.17     92.59 o 
  -1  29   1      471.60      548.43     80.91 o 
   0  29   1       94.05      181.42     75.26 o 
   1  29   1     1015.09      995.14    134.57 o 
   2  29   1     3394.30     3563.41    159.16 o 
   3  29   1     4317.41     4334.28    168.28 o 
  -4  30   1        0.69      -28.89    168.11 o 
  -3  30   1      640.76      641.21    102.64 o 
  -2  30   1     1600.78     1696.32    114.82 o 
  -1  30   1     2799.49     2887.56    129.44 o 
   0  30   1     2832.71     2921.02    131.07 o 
   1  30   1     2004.20     2267.40    172.57 o 
   2  30   1      764.51      787.26    131.04 o 
   3  30   1       79.84       44.09     96.61 o 
  -2  31   1      183.70      226.97     84.38 o 
  -1  31   1        7.81       94.20     76.67 o 
   0  31   1       27.19      170.64     79.82 o 
   1  31   1       36.70       12.59    108.44 o 
 -11   0   2     1050.28     1056.63    154.79 o 
 -10   0   2     1482.44     1536.80    158.41 o 
  -9   0   2     9174.92     8894.13    266.59 o 
  -8   0   2    10355.93    10194.80    255.71 o 
  -7   0   2    13781.96    13418.04    262.79 o 
  -6   0   2    27368.06    27278.77    203.72 o 
  -5   0   2     2127.05     2127.20     61.57 o 
  -4   0   2    69163.98    71458.84    219.88 o 
  -3   0   2    48560.07    49026.77    198.03 o 
  -2   0   2    18447.25    19367.38     85.51 o 
   0   0   2    70412.95    68297.55   1957.67 o 
   1   0   2    40139.41    40322.83    168.79 o 
   2   0   2    15210.68    15243.80    198.58 o 
   3   0   2     3728.99     4147.64    124.19 o 
   4   0   2      847.29      824.16     83.85 o 
   5   0   2     4833.05     4799.12    166.06 o 
   6   0   2     7832.29     7812.91    227.03 o 
   7   0   2     7586.16     7702.10    248.84 o 
   8   0   2     2738.40     2716.52    184.54 o 
   9   0   2       99.12      143.33    116.45 o 
 -11   1   2     1723.96     1730.54    120.89 o 
 -10   1   2     1959.33     1933.65    118.78 o 
  -9   1   2       21.85       86.53     75.73 o 
  -8   1   2       13.03       34.52     67.52 o 
  -7   1   2      962.20     1015.74     74.46 o 
  -6   1   2     6205.00     6054.04     87.84 o 
  -5   1   2    30581.49    30247.08    178.28 o 
  -4   1   2    23004.35    22921.09    143.55 o 
  -3   1   2    11124.38    12277.43     81.65 o 
  -2   1   2       81.34       97.41      8.97 o 
  -1   1   2     6181.10     6307.71     63.66 o 
   0   1   2     1982.91     2070.13     23.90 o 
   1   1   2      131.64      230.54     25.86 o 
   2   1   2     5588.63     5544.41     67.71 o 
   3   1   2    21440.77    21408.70    180.94 o 
   4   1   2     4165.90     4106.02     98.62 o 
   5   1   2     2810.15     2619.48    227.71 o 
   6   1   2      523.86      493.11     73.81 o 
   7   1   2      170.39      227.74     76.50 o 
   8   1   2     1001.40      974.17     99.55 o 
   9   1   2      910.44      919.74    105.85 o 
 -11   2   2        2.07        6.56     86.36 o 
 -10   2   2      124.22       82.86     79.97 o 
  -9   2   2      983.02      867.88     89.86 o 
  -8   2   2      642.21      527.86     75.98 o 
  -7   2   2      109.64       69.36     54.67 o 
  -6   2   2      889.71     1033.18     49.69 o 
  -5   2   2      247.23      235.94     28.70 o 
  -4   2   2      283.82      356.61     33.51 o 
  -3   2   2     1667.58     1866.59     34.30 o 
  -2   2   2     1672.12     1838.34     22.86 o 
  -1   2   2     9830.47    10037.53     79.08 o 
   0   2   2     9435.70    10052.90     72.58 o 
   1   2   2      294.51      286.77     21.42 o 
   2   2   2     3843.00     4227.34    102.98 o 
   3   2   2     2680.79     2719.86     51.42 o 
   4   2   2      507.64      577.97     54.94 o 
   5   2   2       11.51       33.21     56.30 o 
   6   2   2      563.45      560.35     80.95 o 
   7   2   2     1380.73     1361.62     98.35 o 
   8   2   2     1017.95      940.85     97.80 o 
   9   2   2      105.95       92.57     64.22 o 
 -11   3   2      467.60      389.72     75.67 o 
 -10   3   2      659.32      653.18     93.55 o 
  -9   3   2     1093.65     1127.02     96.17 o 
  -8   3   2       42.76      106.74     67.17 o 
  -7   3   2     1383.68     1460.41     82.33 o 
  -6   3   2     9487.64     9395.52     90.16 o 
  -5   3   2    19241.75    19990.57    224.35 o 
  -4   3   2     9285.31     9378.80     87.63 o 
  -3   3   2     5659.88     6301.51     77.93 o 
  -2   3   2     3644.39     3788.82     30.72 o 
  -1   3   2    12005.97    12308.66    198.18 o 
   0   3   2    11675.86    12160.64     83.59 o 
   1   3   2     4873.32     4953.01     50.61 o 
   2   3   2     9030.03     9276.61     80.92 o 
   3   3   2    18649.88    18258.88    294.37 o 
   4   3   2     2247.44     2236.32     68.04 o 
   5   3   2     1100.44     1104.89     44.32 o 
   6   3   2      148.46      232.60     69.13 o 
   7   3   2      215.89      210.10     79.86 o 
   8   3   2      291.53      270.21     64.26 o 
   9   3   2      876.10      806.28     76.49 o 
 -11   4   2      412.33      624.11     96.15 o 
 -10   4   2     1404.01     1518.14     89.49 o 
  -9   4   2     4738.76     4761.19    118.09 o 
  -8   4   2     7662.88     7753.24    297.90 o 
  -7   4   2     5534.72     5370.86    127.23 o 
  -6   4   2    11264.36    11210.19    117.89 o 
  -5   4   2     1041.65     1105.24     46.96 o 
  -4   4   2    11585.04    11604.04    119.39 o 
  -3   4   2     4719.41     4851.59    103.68 o 
  -2   4   2    15292.87    15244.36     58.99 o 
  -1   4   2    24779.68    25721.96    213.39 o 
   0   4   2     4672.90     4692.89     59.33 o 
   1   4   2      989.69      927.96     25.38 o 
   2   4   2     7500.82     7945.96     94.18 o 
   3   4   2       77.10      107.37     29.99 o 
   4   4   2     4310.75     4092.20     78.93 o 
   5   4   2     7671.08     7690.92     85.09 o 
   6   4   2    10112.79    10146.20    141.32 o 
   7   4   2     8502.04     8499.58    145.12 o 
   8   4   2     2159.18     2178.37     98.44 o 
   9   4   2      650.86      695.85     77.23 o 
 -11   5   2     2745.62     2931.39    143.35 o 
 -10   5   2     2012.61     1876.05    119.49 o 
  -9   5   2      241.95      197.01     71.45 o 
  -8   5   2        2.32       40.35     55.47 o 
  -7   5   2     2935.07     2912.32     66.31 o 
  -6   5   2    10820.17    11185.82    208.63 o 
  -5   5   2    15620.08    15581.62    154.22 o 
  -4   5   2    42835.98    43089.89    341.91 o 
  -3   5   2     5989.96     6356.50     70.77 o 
  -2   5   2    13122.13    12926.46     36.95 o 
  -1   5   2     5674.04     5972.52     41.71 o 
   0   5   2     3967.29     4032.56     57.40 o 
   1   5   2    10083.87     9981.34    126.35 o 
   2   5   2    17454.04    17351.08    150.86 o 
   3   5   2    20637.61    21044.39    230.09 o 
   4   5   2    13445.51    13412.73    110.69 o 
   5   5   2     8185.38     8045.19    160.23 o 
   6   5   2       42.99       74.44     26.45 o 
   7   5   2     1254.57     1198.74     75.91 o 
   8   5   2     2579.17     2375.75    117.46 o 
   9   5   2     1965.88     1971.21    122.41 o 
 -11   6   2       36.25       63.36     88.64 o 
 -10   6   2      652.20      626.02     87.13 o 
  -9   6   2     1658.86     1723.17    101.32 o 
  -8   6   2     2090.02     2152.44    102.08 o 
  -7   6   2     2984.77     2969.36     77.83 o 
  -6   6   2     1169.91     1095.12     51.53 o 
  -5   6   2      197.93      169.92     57.99 o 
  -4   6   2       71.30       72.55     31.87 o 
  -3   6   2     3543.86     3468.77     41.90 o 
  -2   6   2     1901.50     1947.02     18.78 o 
  -1   6   2      558.14      534.72     16.33 o 
   0   6   2     3601.68     3621.49     51.25 o 
   1   6   2     5943.45     6120.06     66.37 o 
   2   6   2     2153.26     1999.33     50.21 o 
   3   6   2       29.91       58.58     36.93 o 
   4   6   2      653.56      621.89     94.82 o 
   5   6   2     3096.57     3095.84     61.30 o 
   6   6   2     2932.92     2963.66    108.53 o 
   7   6   2     1790.75     1659.91     98.97 o 
   8   6   2     1008.39      969.91     91.58 o 
   9   6   2        1.98      -46.38     73.64 o 
 -11   7   2       14.75       18.57     84.03 o 
 -10   7   2        8.33       57.58     71.89 o 
  -9   7   2      244.20      226.64     75.25 o 
  -8   7   2      624.67      571.92     54.52 o 
  -7   7   2     1038.55      964.25     56.98 o 
  -6   7   2     1273.85     1329.94     63.05 o 
  -5   7   2        5.08       25.52     46.03 o 
  -4   7   2      448.85      434.59     45.04 o 
  -3   7   2     2213.88     2303.30     36.99 o 
  -2   7   2     3925.21     3943.36     25.38 o 
  -1   7   2      952.18      874.50     19.01 o 
   0   7   2     4374.04     4443.47     63.28 o 
   1   7   2     3579.02     3570.62     56.85 o 
   2   7   2     8775.14     9317.33    121.57 o 
   3   7   2     2211.03     2309.30     70.75 o 
   4   7   2      157.46      130.21     65.94 o 
   5   7   2      159.18      205.39     35.87 o 
   6   7   2       77.11       85.18     32.95 o 
   7   7   2      280.26      351.52     71.81 o 
   8   7   2       16.40       31.83     71.41 o 
   9   7   2       25.66        9.18     60.96 o 
 -11   8   2      171.35      177.91     89.10 o 
 -10   8   2      403.08      508.32     88.78 o 
  -9   8   2     2734.05     2743.61    182.66 o 
  -8   8   2     5498.87     5590.86    109.37 o 
  -7   8   2     2599.89     2553.71     77.88 o 
  -6   8   2     1665.65     1755.52     65.98 o 
  -5   8   2        8.74        0.35     37.59 o 
  -4   8   2      246.75      186.92     45.50 o 
  -3   8   2     7628.23     7428.66     57.01 o 
  -2   8   2    30442.97    30188.84    100.40 o 
  -1   8   2    20890.14    21064.85     81.00 o 
   0   8   2    18623.09    19406.54    147.17 o 
   1   8   2     6943.22     7018.85     74.95 o 
   2   8   2     3069.30     2868.58     58.64 o 
   3   8   2     1654.46     1781.14     67.30 o 
   4   8   2     6973.53     7165.78    183.88 o 
   5   8   2     7799.13     7751.46    120.56 o 
   6   8   2     4485.51     4397.53     77.04 o 
   7   8   2     1509.95     1606.85     81.47 o 
   8   8   2     1663.95     1722.72     87.22 o 
   9   8   2      368.52      449.82     71.35 o 
 -11   9   2     2530.97     2406.92    144.43 o 
 -10   9   2     1468.78     1436.71    131.95 o 
  -9   9   2       95.43       97.22     44.07 o 
  -8   9   2       28.20       57.62     42.64 o 
  -7   9   2     3525.32     3563.57     74.17 o 
  -6   9   2     9043.39     8537.44    132.93 o 
  -5   9   2    18730.81    18967.90    198.87 o 
  -4   9   2    24503.45    24470.14    216.13 o 
  -3   9   2    20632.40    21324.12    192.94 o 
  -2   9   2     3372.53     3413.23     32.00 o 
  -1   9   2     1582.80     1576.20     27.83 o 
   0   9   2     2983.60     2782.79     44.58 o 
   1   9   2    14153.97    13910.31     98.65 o 
   2   9   2    37276.27    36508.50    189.92 o 
   3   9   2    25503.04    23816.71    294.70 o 
   4   9   2    19539.68    19809.39    291.10 o 
   5   9   2     6621.96     6893.07    139.74 o 
   6   9   2       46.91       75.37     35.31 o 
   7   9   2     1080.45      925.03     71.89 o 
   8   9   2      983.31      958.70     76.20 o 
   9   9   2     1397.79     1349.02     88.86 o 
 -10  10   2     1199.87     1248.53     79.64 o 
  -9  10   2     2056.18     2060.93     69.71 o 
  -8  10   2     1309.18     1359.91     60.78 o 
  -7  10   2     6903.38     6857.37    109.37 o 
  -6  10   2      131.61      109.82     46.98 o 
  -5  10   2       19.47       17.57     39.92 o 
  -4  10   2      394.04      297.40     49.60 o 
  -3  10   2    12258.92    12532.13     70.59 o 
  -2  10   2    14116.96    13673.09     66.84 o 
  -1  10   2    28947.54    28991.43     86.34 o 
   0  10   2    17167.41    17216.99    101.63 o 
   1  10   2    14849.85    15324.86    142.41 o 
   2  10   2      426.26      381.53     39.59 o 
   3  10   2       39.77       56.68     69.39 o 
   4  10   2     1195.04     1202.99    106.04 o 
   5  10   2     5572.65     5369.51    127.23 o 
   6  10   2     5862.38     6007.33     90.69 o 
   7  10   2     1475.33     1542.64     80.90 o 
   8  10   2     1151.65     1269.47     81.71 o 
   9  10   2       73.68      132.56     68.23 o 
 -10  11   2       76.13      144.38     63.25 o 
  -9  11   2        1.34       32.67     44.27 o 
  -8  11   2       80.85       83.11     42.84 o 
  -7  11   2      965.13      959.49     80.65 o 
  -6  11   2        1.28      -23.75     47.14 o 
  -5  11   2      421.56      465.99     51.57 o 
  -4  11   2      464.81      552.89     39.73 o 
  -3  11   2     6924.87     7536.71     49.87 o 
  -2  11   2       67.84       70.11     19.81 o 
  -1  11   2      265.26      280.46     16.67 o 
   0  11   2     9531.02    10069.45     90.88 o 
   1  11   2     3238.41     3456.41     71.38 o 
   2  11   2     2484.49     2666.03    109.34 o 
   3  11   2      504.54      748.68     81.03 o 
   4  11   2      809.12      762.53     63.97 o 
   5  11   2      823.91      802.17     74.71 o 
   6  11   2      132.45      136.15     54.38 o 
   7  11   2       41.95       28.67     58.17 o 
   8  11   2       76.06       68.04     59.96 o 
 -10  12   2      625.69      701.65     96.25 o 
  -9  12   2     1118.10     1141.77     61.55 o 
  -8  12   2     4827.11     4556.77     92.39 o 
  -7  12   2     1651.95     1680.96     99.01 o 
  -6  12   2      881.99      864.99     91.45 o 
  -5  12   2      810.20      749.75     55.53 o 
  -4  12   2      393.34      414.05     33.96 o 
  -3  12   2       44.63      113.77     16.04 o 
  -2  12   2     6108.27     6253.14     52.25 o 
  -1  12   2     9124.50     9237.62     62.95 o 
   0  12   2    13316.66    13652.76    190.39 o 
   1  12   2    17726.10    19232.68    252.33 o 
   2  12   2     2678.50     2635.12    111.34 o 
   3  12   2      872.08      976.86     91.01 o 
   4  12   2     1024.10      967.74     72.52 o 
   5  12   2     1844.14     1794.33     91.55 o 
   6  12   2      336.71      366.70     60.05 o 
   7  12   2     1959.52     1866.93     91.12 o 
   8  12   2      238.91      186.21     65.03 o 
 -10  13   2     1159.20      998.93    138.90 o 
  -9  13   2      543.25      528.14     54.64 o 
  -8  13   2      564.22      528.63     53.09 o 
  -7  13   2       98.14      230.47     63.26 o 
  -6  13   2    10016.42     9979.19    156.94 o 
  -5  13   2    11760.68    12041.47    157.05 o 
  -4  13   2    16132.61    16268.48    131.25 o 
  -3  13   2     8809.39     8403.39     52.16 o 
  -2  13   2     4525.43     4241.34     45.74 o 
  -1  13   2     4687.75     5115.62     88.05 o 
   0  13   2     1638.50     1630.81     60.17 o 
   1  13   2    29439.38    30097.35    322.30 o 
   2  13   2     9789.99     9439.63    195.30 o 
   3  13   2    14702.58    14888.80    187.51 o 
   4  13   2     5846.81     5922.76    132.30 o 
   5  13   2     5690.24     5805.99    276.19 o 
   6  13   2      251.37      250.25     72.39 o 
   7  13   2      318.44      339.55     79.82 o 
   8  13   2      610.22      647.87     72.71 o 
 -10  14   2     1743.78     1732.19    130.20 o 
  -9  14   2     2597.13     2667.92     84.52 o 
  -8  14   2     5493.50     5670.58    116.37 o 
  -7  14   2    12231.61    12564.59    220.82 o 
  -6  14   2      907.01      985.68     73.16 o 
  -5  14   2      747.87      761.59     47.11 o 
  -4  14   2       14.73       24.17     23.77 o 
  -3  14   2     4411.93     4267.82     40.36 o 
  -2  14   2    18198.49    17900.98     88.93 o 
  -1  14   2    17079.96    16750.18    157.69 o 
   0  14   2    18845.85    18506.85    141.20 o 
   1  14   2    16389.49    17322.72    255.42 o 
   2  14   2      163.44      216.66     70.67 o 
   3  14   2     1003.31     1038.30     75.77 o 
   4  14   2     1539.03     1488.97     85.05 o 
   5  14   2     4243.45     4159.61    126.93 o 
   6  14   2     4074.65     3902.80    128.73 o 
   7  14   2     4212.23     4265.21    122.20 o 
   8  14   2     1007.80     1123.99     87.24 o 
 -10  15   2      510.59      593.95    106.57 o 
  -9  15   2       77.27       77.58     60.13 o 
  -8  15   2       71.99       45.07     59.60 o 
  -7  15   2      293.65      346.20     67.36 o 
  -6  15   2      751.24      860.24    112.25 o 
  -5  15   2     2125.93     2017.31     60.18 o 
  -4  15   2     8415.60     8501.74     94.18 o 
  -3  15   2     3815.07     3810.65     39.76 o 
  -2  15   2      916.18      905.19     37.69 o 
  -1  15   2      892.10     1152.24    105.73 o 
   0  15   2     2234.16     2405.54     33.86 o 
   1  15   2     2681.54     2543.77    117.01 o 
   2  15   2     2852.51     2754.23    177.54 o 
   3  15   2     1177.12     1107.95     78.85 o 
   4  15   2      371.72      392.52     67.97 o 
   5  15   2      951.70     1024.84     87.49 o 
   6  15   2      454.82      441.33     75.83 o 
   7  15   2        0.50        4.34     60.62 o 
   8  15   2      199.10      143.53     65.22 o 
 -10  16   2       86.57      146.46    135.06 o 
  -9  16   2       12.45       13.09     76.40 o 
  -8  16   2      461.63      476.39     76.03 o 
  -7  16   2      121.76      142.48     62.33 o 
  -6  16   2       18.61       13.30     56.71 o 
  -5  16   2      150.25      174.71     40.14 o 
  -4  16   2        3.06       21.01     23.00 o 
  -3  16   2      140.10      150.38     27.02 o 
  -2  16   2        5.71       -2.16     38.92 o 
  -1  16   2      688.67      672.21     51.43 o 
   0  16   2      829.44      825.37     21.26 o 
   1  16   2     1917.21     2025.42     91.59 o 
   2  16   2       12.39       74.22     61.03 o 
   3  16   2       11.87       18.51     60.42 o 
   4  16   2        8.71       26.22     60.51 o 
   5  16   2      584.53      573.30     75.63 o 
   6  16   2       84.30      107.49     67.89 o 
   7  16   2      257.69      229.00     78.91 o 
   8  16   2       53.39       64.11     62.37 o 
  -9  17   2      633.46      785.26    112.21 o 
  -8  17   2      310.53      354.04     73.77 o 
  -7  17   2      828.58      823.37     76.87 o 
  -6  17   2     3914.51     3944.50    198.59 o 
  -5  17   2     9816.85     9485.68    181.38 o 
  -4  17   2     5815.41     5906.08     87.67 o 
  -3  17   2     5427.73     5328.01     83.92 o 
  -2  17   2     1043.11     1088.74     57.85 o 
  -1  17   2      726.09      872.49     56.83 o 
   0  17   2      794.38      688.86     54.51 o 
   1  17   2     4228.73     4516.29    123.12 o 
   2  17   2     7277.60     7315.56    223.23 o 
   3  17   2     7812.73     7883.67    158.15 o 
   4  17   2     3197.36     3269.40    200.60 o 
   5  17   2      269.91      297.01     72.44 o 
   6  17   2       45.40       77.16     68.35 o 
   7  17   2      166.37      179.32     75.07 o 
  -9  18   2     5357.43     5297.03    275.11 o 
  -8  18   2     5145.22     5541.72    254.02 o 
  -7  18   2     4024.20     4143.89    125.96 o 
  -6  18   2     2411.18     2457.77    103.40 o 
  -5  18   2       40.34       79.95     38.76 o 
  -4  18   2     1323.13     1280.67     32.47 o 
  -3  18   2     4028.75     3913.96     60.23 o 
  -2  18   2     6419.97     6620.45    159.29 o 
  -1  18   2    11470.49    11482.89    141.24 o 
   0  18   2    14720.02    14750.98    158.92 o 
   1  18   2     5031.06     5001.32     73.98 o 
   2  18   2      238.12      245.37     66.67 o 
   3  18   2      329.08      325.99     70.26 o 
   4  18   2     4473.36     4566.04    136.75 o 
   5  18   2     2767.15     2949.87    121.78 o 
   6  18   2     1737.30     1776.98    108.14 o 
   7  18   2     2683.81     2701.79    130.62 o 
  -9  19   2       34.29      129.39    158.16 o 
  -8  19   2       42.21      164.14    115.12 o 
  -7  19   2      612.61      624.02     78.96 o 
  -6  19   2     1318.44     1569.50     90.92 o 
  -5  19   2     6737.70     6886.35    192.84 o 
  -4  19   2    10892.29    10675.30    130.58 o 
  -3  19   2     6293.28     6132.10    119.75 o 
  -2  19   2     2619.00     2613.92     79.51 o 
  -1  19   2     1529.93     1540.14     69.38 o 
   0  19   2     3197.34     3073.89     99.27 o 
   1  19   2     1889.59     1726.55     63.82 o 
   2  19   2     4050.65     4145.82    127.21 o 
   3  19   2     1609.31     1744.01     93.91 o 
   4  19   2     3877.51     3876.05    130.34 o 
   5  19   2     2546.53     2320.95    126.60 o 
   6  19   2        2.37       19.47     68.60 o 
   7  19   2       27.24       -0.84     73.58 o 
  -9  20   2        3.90      -79.12    155.25 o 
  -8  20   2       51.22       46.62    125.77 o 
  -7  20   2      130.87      168.60     67.70 o 
  -6  20   2      261.68      376.56     70.52 o 
  -5  20   2      778.54      633.23     75.14 o 
  -4  20   2       15.76        5.91     42.39 o 
  -3  20   2      100.66      129.16     36.69 o 
  -2  20   2      129.57       78.91     52.45 o 
  -1  20   2      805.65      836.21     63.29 o 
   0  20   2      451.76      547.27     67.38 o 
   1  20   2     1615.92     1422.06     95.54 o 
   2  20   2      114.68      113.22     66.39 o 
   3  20   2       10.49       16.56     66.75 o 
   4  20   2      221.77      222.44     75.71 o 
   5  20   2      190.39      144.43     74.73 o 
   6  20   2       34.25       29.72     74.94 o 
   7  20   2       78.68      183.92     76.22 o 
  -8  21   2       88.61      144.93    132.58 o 
  -7  21   2     1402.67     1379.11    185.68 o 
  -6  21   2     1082.84     1203.13    175.77 o 
  -5  21   2       87.33      122.90     79.78 o 
  -4  21   2     1869.30     1819.86     59.80 o 
  -3  21   2     2821.25     2843.94     65.59 o 
  -2  21   2      918.62     1023.68     69.21 o 
  -1  21   2     5696.00     5684.70    117.88 o 
   0  21   2      322.22      576.53    189.97 o 
   1  21   2      203.59      236.06     73.21 o 
   2  21   2      899.96      847.31     82.30 o 
   3  21   2     2003.14     2104.68    109.48 o 
   4  21   2     3542.48     3339.12    167.95 o 
   5  21   2      112.85      123.37     72.08 o 
   6  21   2       11.23      -35.88     72.63 o 
  -8  22   2     3095.56     3067.89    226.92 o 
  -7  22   2     2237.31     2326.81    212.42 o 
  -6  22   2     1884.76     1923.76    105.97 o 
  -5  22   2      386.97      337.90     53.82 o 
  -4  22   2      207.35      188.14     44.39 o 
  -3  22   2      854.26      838.46     44.97 o 
  -2  22   2     3863.46     3896.82    102.75 o 
  -1  22   2    17860.90    17453.06    292.78 o 
   0  22   2    31297.30    32409.93    300.96 o 
   1  22   2     2801.07     2837.12    119.79 o 
   2  22   2      534.57      589.82     81.45 o 
   3  22   2       58.75      125.65     73.30 o 
   4  22   2      828.78      810.41     91.53 o 
   5  22   2     2440.07     2370.27    134.83 o 
   6  22   2     2403.83     2525.83    134.30 o 
  -8  23   2      137.40      123.25    136.81 o 
  -7  23   2      391.83      517.35    161.25 o 
  -6  23   2      960.16     1087.48     92.91 o 
  -5  23   2     4160.44     4090.35    147.21 o 
  -4  23   2     6834.92     6972.53    105.46 o 
  -3  23   2     2092.80     2222.07     88.74 o 
  -2  23   2     1809.27     1964.69     84.03 o 
  -1  23   2      398.21      747.39     89.51 o 
   0  23   2     3817.66     3994.88    130.69 o 
   1  23   2     3450.96     3862.49    140.33 o 
   2  23   2     5113.40     5537.18    156.69 o 
   3  23   2     7516.36     7704.87    184.72 o 
   4  23   2     3018.30     3074.27    136.42 o 
   5  23   2      312.68      353.39     84.82 o 
   6  23   2        1.23       18.37     86.25 o 
  -7  24   2      463.29      242.23    152.84 o 
  -6  24   2      523.32      435.25     74.41 o 
  -5  24   2       27.69        2.99     49.09 o 
  -4  24   2      900.26      785.70     87.28 o 
  -3  24   2      262.64      251.46     57.11 o 
  -2  24   2      343.46      326.24     61.75 o 
  -1  24   2     2563.65     2544.12    110.63 o 
   0  24   2     2100.94     2376.51    156.00 o 
   1  24   2     1874.87     1772.84    114.00 o 
   2  24   2       78.48      132.60     80.49 o 
   3  24   2      120.78       93.98     84.67 o 
   4  24   2      500.64      567.97     95.23 o 
   5  24   2      390.06      531.11     89.51 o 
  -7  25   2      266.74      276.44    144.81 o 
  -6  25   2      273.28      215.81    128.32 o 
  -5  25   2      109.38      108.17     71.37 o 
  -4  25   2      194.38      201.81     72.38 o 
  -3  25   2      844.84      878.77     73.75 o 
  -2  25   2      482.24      526.27     65.20 o 
  -1  25   2      735.77      798.42     81.68 o 
   0  25   2       87.64      253.22    110.84 o 
   1  25   2      277.99      365.15     79.51 o 
   2  25   2      219.06      270.70     84.06 o 
   3  25   2      105.34      100.54     78.25 o 
   4  25   2      950.10      781.23     99.39 o 
   5  25   2       37.13       76.56     81.46 o 
  -6  26   2      283.59      219.94    162.81 o 
  -5  26   2      108.39      136.18    144.80 o 
  -4  26   2       95.62       77.05     77.77 o 
  -3  26   2      393.85      427.14     64.49 o 
  -2  26   2     1209.70     1247.79     77.89 o 
  -1  26   2     1401.23     1291.52     95.55 o 
   0  26   2     4235.56     4739.31    201.12 o 
   1  26   2     1955.21     1866.12    152.73 o 
   2  26   2       77.80       85.31     77.45 o 
   3  26   2      167.56      112.36     97.67 o 
   4  26   2      848.15     1023.94    108.99 o 
   5  26   2     1294.90     1059.32    130.99 o 
  -6  27   2     1543.63     1728.38    215.16 o 
  -5  27   2     2338.91     2606.55    226.80 o 
  -4  27   2     3792.39     3669.06    144.66 o 
  -3  27   2     3533.61     3874.68    117.70 o 
  -2  27   2     1390.39     1408.04     85.36 o 
  -1  27   2      124.65      162.43     71.05 o 
   0  27   2      411.46      586.73    112.81 o 
   1  27   2     1833.87     2051.20    157.72 o 
   2  27   2     4110.69     4183.41    154.77 o 
   3  27   2     5629.87     5716.72    179.58 o 
   4  27   2     2810.60     2886.48    148.50 o 
  -5  28   2      211.35      218.55    166.37 o 
  -4  28   2       27.47       37.23     79.44 o 
  -3  28   2      368.32      414.26     75.33 o 
  -2  28   2     2342.14     2304.62    100.06 o 
  -1  28   2     3855.47     3781.88    137.55 o 
   0  28   2     1846.60     2034.85    162.29 o 
   1  28   2     1104.93     1063.73    132.48 o 
   2  28   2      208.40      235.81     92.81 o 
   3  28   2      130.52       72.07     94.49 o 
  -5  29   2      152.52      293.45    147.71 o 
  -4  29   2       80.76       69.30    165.53 o 
  -3  29   2        0.39       -9.19     60.39 o 
  -2  29   2       41.07       34.91     69.12 o 
  -1  29   2        6.05       87.37     73.09 o 
   0  29   2      297.65      388.36    119.34 o 
   1  29   2      115.30       38.33    101.74 o 
   2  29   2       42.98      105.07     83.08 o 
   3  29   2        0.83       -7.25     82.47 o 
  -4  30   2       44.37       -9.27    140.16 o 
  -3  30   2      160.31      185.21     69.05 o 
  -2  30   2      623.83      761.29     91.30 o 
  -1  30   2      828.95      837.87     93.07 o 
   0  30   2     1224.51     1257.69    143.22 o 
   1  30   2      873.32      803.32    137.63 o 
   2  30   2      102.48       86.14    109.54 o 
  -3  31   2     2955.86     3171.65    168.26 o 
  -2  31   2     1475.99     1554.72    114.19 o 
  -1  31   2       74.13      122.60     76.49 o 
   0  31   2      236.17      223.90    115.30 o 
   1  31   2     1473.08     1245.51    155.55 o 
 -11   1   3     1600.67     1622.34    120.75 o 
 -10   1   3      981.45      904.76     93.36 o 
  -9   1   3      851.20      845.91     87.10 o 
  -8   1   3     1016.01     1012.87    123.07 o 
  -7   1   3    10085.97     9840.59    154.91 o 
  -6   1   3     6553.35     6159.81    111.28 o 
  -5   1   3    10986.18    11468.65     79.38 o 
  -4   1   3     4227.96     4070.02     33.23 o 
  -3   1   3    62360.42    64551.06    219.36 o 
  -2   1   3    38038.42    39331.37    139.95 o 
  -1   1   3    15534.92    16816.09     85.50 o 
   0   1   3     5505.49     5795.99     70.20 o 
   1   1   3     9420.18     9401.84     78.71 o 
   2   1   3    10435.57    10533.78     98.04 o 
   3   1   3    10201.10    10348.85    137.30 o 
   4   1   3     3438.04     3482.88     98.85 o 
   5   1   3      747.65      796.68     74.06 o 
   6   1   3        6.83       36.38     66.87 o 
   7   1   3      892.48      923.31     91.59 o 
   8   1   3     1112.05     1135.20    105.60 o 
 -11   2   3      358.55      425.66     94.34 o 
 -10   2   3     2143.08     2205.30    117.51 o 
  -9   2   3    11543.35    11399.80    200.76 o 
  -8   2   3    18659.69    17867.32    223.35 o 
  -7   2   3    14049.91    14026.04    483.27 o 
  -6   2   3       29.16       49.32     45.72 o 
  -5   2   3     4470.51     4806.43     50.15 o 
  -4   2   3     8340.73     8317.59     58.44 o 
  -3   2   3    45896.67    46689.14    141.87 o 
  -2   2   3     1514.22     1503.14     24.82 o 
  -1   2   3    60846.77    60318.34   1417.51 o 
   0   2   3     1376.60     1357.65     26.90 o 
   1   2   3     3334.53     3286.83     39.21 o 
   2   2   3     9404.92     9830.80     95.38 o 
   3   2   3     1445.01     1338.70     64.58 o 
   4   2   3      591.40      492.43     59.24 o 
   5   2   3     9772.45     9705.01    168.09 o 
   6   2   3    10116.97    10147.71    187.79 o 
   7   2   3     1938.29     2009.19    112.18 o 
   8   2   3      880.62      983.72     77.40 o 
 -11   3   3     1980.23     1977.72     99.91 o 
 -10   3   3     1468.90     1397.68    100.83 o 
  -9   3   3      988.87      967.79     89.17 o 
  -8   3   3      511.98      543.10     75.12 o 
  -7   3   3     8781.71     8843.88    274.69 o 
  -6   3   3    21288.23    19886.08    190.82 o 
  -5   3   3    36463.29    36398.90    156.68 o 
  -4   3   3     1092.96     1001.43     26.81 o 
  -3   3   3     6222.17     7025.41     46.48 o 
  -2   3   3       89.77      121.38     15.27 o 
  -1   3   3    11953.13    12412.35     93.95 o 
   0   3   3      150.12      141.20     13.25 o 
   1   3   3     2279.58     2168.32     81.99 o 
   2   3   3     2663.06     2384.09     97.19 o 
   3   3   3    16024.42    15448.24    247.93 o 
   4   3   3     7526.57     7623.24    375.59 o 
   5   3   3     1334.75     1340.47    107.15 o 
   6   3   3       35.86       81.45     71.17 o 
   7   3   3      246.10      257.66     57.89 o 
   8   3   3     1605.73     1565.09     89.05 o 
 -11   4   3       34.93      101.45     79.21 o 
 -10   4   3      696.98      652.21     73.02 o 
  -9   4   3      428.78      476.82     61.72 o 
  -8   4   3     1701.84     1646.89     90.60 o 
  -7   4   3     3545.93     3628.68     81.63 o 
  -6   4   3     3216.68     3295.04     86.02 o 
  -5   4   3        0.10        5.17     34.26 o 
  -4   4   3        6.33       25.60     21.74 o 
  -3   4   3     2278.78     2523.12     30.24 o 
  -2   4   3     3865.69     3864.98     30.77 o 
  -1   4   3     5164.38     5352.52     60.01 o 
   0   4   3     3909.12     4031.78     67.70 o 
   1   4   3       78.85       49.57     22.74 o 
   2   4   3      125.87      222.59     28.41 o 
   3   4   3       21.67       92.52     31.29 o 
   4   4   3     2208.63     2040.37     55.76 o 
   5   4   3     1334.66     1345.32     64.04 o 
   6   4   3      636.99      706.14     60.97 o 
   7   4   3      878.96      962.40     70.88 o 
   8   4   3      401.51      371.62     65.72 o 
 -11   5   3      493.94      499.12     92.62 o 
 -10   5   3      162.06      164.88     71.15 o 
  -9   5   3       38.81       55.86     68.00 o 
  -8   5   3     2340.46     2286.05    103.68 o 
  -7   5   3     5954.98     5956.53    100.57 o 
  -6   5   3      897.48      874.30     69.66 o 
  -5   5   3     1970.70     1769.12     90.09 o 
  -4   5   3      200.31      180.05     25.62 o 
  -3   5   3       46.27       87.41     15.78 o 
  -2   5   3      652.67      631.93     15.09 o 
  -1   5   3     3838.71     3972.68     48.05 o 
   0   5   3     2404.62     2428.04     44.84 o 
   1   5   3     3029.10     3017.16     43.93 o 
   2   5   3     6551.55     6476.44    193.86 o 
   3   5   3     1093.70      854.01     50.63 o 
   4   5   3     2694.46     2577.45     49.32 o 
   5   5   3      784.10      740.73     26.97 o 
   6   5   3      320.63      264.25     59.92 o 
   7   5   3       13.01       84.10     56.06 o 
   8   5   3      338.35      252.30     85.91 o 
 -11   6   3      240.57      337.72     92.61 o 
 -10   6   3     1651.37     1726.81    110.73 o 
  -9   6   3     4175.27     4291.43    137.31 o 
  -8   6   3     9892.88     9698.10    133.81 o 
  -7   6   3     5938.17     6043.39    102.62 o 
  -6   6   3     1198.54     1185.66     54.02 o 
  -5   6   3     1105.34     1260.22     85.18 o 
  -4   6   3     8886.76     8921.57     56.81 o 
  -3   6   3    15932.08    15468.18     80.00 o 
  -2   6   3     8829.37     8625.91     52.79 o 
  -1   6   3    10558.33    10431.86     80.54 o 
   0   6   3    34659.77    34755.34    179.80 o 
   1   6   3    19543.63    19462.11    125.95 o 
   2   6   3     1545.56     1530.85     57.71 o 
   3   6   3     5356.36     5415.86    173.02 o 
   4   6   3     2693.48     2738.36    143.74 o 
   5   6   3     9007.31     9092.37    221.75 o 
   6   6   3    12966.24    12488.68    301.16 o 
   7   6   3     3309.68     3238.33    161.62 o 
   8   6   3      337.64      392.97     77.42 o 
 -11   7   3     1717.78     1976.98    125.60 o 
 -10   7   3     1229.27     1246.18    103.43 o 
  -9   7   3      304.33      333.81     70.56 o 
  -8   7   3      224.23      211.16     50.45 o 
  -7   7   3     7614.38     7464.55    178.49 o 
  -6   7   3    21144.13    20341.08    219.33 o 
  -5   7   3    22839.77    22710.77    193.23 o 
  -4   7   3    26954.25    27206.31    131.22 o 
  -3   7   3     8114.62     8487.23     37.72 o 
  -2   7   3     3583.51     3469.12     30.09 o 
  -1   7   3     1084.08     1009.54     29.42 o 
   0   7   3     5385.48     5172.62     59.40 o 
   1   7   3    24179.69    24653.90    119.42 o 
   2   7   3    55941.22    57062.65    282.39 o 
   3   7   3    29552.32    29949.66    224.94 o 
   4   7   3    12191.55    12187.88    179.46 o 
   5   7   3     1789.36     1743.10     54.17 o 
   6   7   3      823.69      806.64     68.15 o 
   7   7   3      357.76      350.65     63.38 o 
   8   7   3     1246.53     1220.62     82.39 o 
 -11   8   3      317.65      375.56     83.91 o 
 -10   8   3     1150.14     1121.72     98.41 o 
  -9   8   3     3919.82     3853.01    141.13 o 
  -8   8   3     3185.33     3140.85     90.05 o 
  -7   8   3      292.45      310.34     38.92 o 
  -6   8   3       78.58       87.38     32.91 o 
  -5   8   3        3.48       29.75     37.64 o 
  -4   8   3     1809.22     1622.96     42.52 o 
  -3   8   3    27369.47    28364.20    116.42 o 
  -2   8   3    25258.26    25399.31    145.94 o 
  -1   8   3     9484.71     8697.01     90.25 o 
   0   8   3     9795.63     9715.27    117.73 o 
   1   8   3     3352.18     3347.73     68.33 o 
   2   8   3      314.77      321.12     35.38 o 
   3   8   3      629.79      537.81     55.60 o 
   4   8   3     2749.80     2663.29    142.73 o 
   5   8   3     3505.37     3396.35     62.02 o 
   6   8   3      479.06      535.88     59.18 o 
   7   8   3     1166.78     1228.48     76.92 o 
   8   8   3      164.72      180.50     62.83 o 
 -11   9   3        0.43        6.54     78.30 o 
 -10   9   3       57.98       77.06     55.35 o 
  -9   9   3       12.14       30.90     41.17 o 
  -8   9   3     1120.28     1063.51     56.11 o 
  -7   9   3     3168.67     3041.50     67.06 o 
  -6   9   3      510.74      509.46     49.35 o 
  -5   9   3      760.19      858.43     43.54 o 
  -4   9   3       13.10       29.22     19.88 o 
  -3   9   3     1102.95     1177.92     22.18 o 
  -2   9   3     1173.40     1184.11     20.33 o 
  -1   9   3      890.81      926.36     32.60 o 
   0   9   3      370.78      452.47     33.88 o 
   1   9   3     3734.35     4074.44     61.02 o 
   2   9   3     1085.91     1147.35     45.83 o 
   3   9   3      290.47      297.90     72.74 o 
   4   9   3      262.57      372.20     95.38 o 
   5   9   3      106.54      144.92     52.78 o 
   6   9   3      433.51      400.10     60.41 o 
   7   9   3       11.89       23.77     55.23 o 
   8   9   3        0.02       -9.79     59.22 o 
 -11  10   3      100.94       97.38     85.23 o 
 -10  10   3      876.77      907.03     72.54 o 
  -9  10   3     1715.34     1712.89     65.63 o 
  -8  10   3    13264.40    12927.83    165.28 o 
  -7  10   3     4503.53     4418.14     87.88 o 
  -6  10   3      290.45      295.82     46.45 o 
  -5  10   3       64.75       48.78     30.84 o 
  -4  10   3       47.89       49.14     20.89 o 
  -3  10   3       67.18      134.86     15.76 o 
  -2  10   3    24220.81    25350.70     93.29 o 
  -1  10   3    26169.97    26372.05    171.10 o 
   0  10   3    15276.75    15458.03    154.21 o 
   1  10   3    14132.61    13904.37    122.64 o 
   2  10   3       39.41       71.97     33.06 o 
   3  10   3     1735.49     1945.02    118.31 o 
   4  10   3     4877.75     4832.56    117.96 o 
   5  10   3     2021.78     1955.50     78.36 o 
   6  10   3     4278.22     4185.70    108.73 o 
   7  10   3     1639.27     1473.26     85.26 o 
   8  10   3      116.50      181.35     64.92 o 
 -11  11   3     1951.56     2032.66    139.04 o 
 -10  11   3      446.93      451.76     84.47 o 
  -9  11   3       59.41       36.15     43.71 o 
  -8  11   3     1242.72     1186.70     59.73 o 
  -7  11   3     3038.41     3073.71     94.36 o 
  -6  11   3    10890.44    10926.51    142.81 o 
  -5  11   3    16295.46    16073.04    124.93 o 
  -4  11   3    35526.02    36045.58    137.96 o 
  -3  11   3     9930.37     9779.72     57.63 o 
  -2  11   3     1857.84     1901.38     25.86 o 
  -1  11   3       46.13       64.97     18.23 o 
   0  11   3     2702.27     2472.85     55.03 o 
   1  11   3     7166.35     6545.64     92.30 o 
   2  11   3    15746.80    15513.44    249.93 o 
   3  11   3    18145.66    18434.64    291.45 o 
   4  11   3     7068.75     7165.19    141.77 o 
   5  11   3     1666.62     1606.80     90.37 o 
   6  11   3     2229.19     2139.53     89.49 o 
   7  11   3      494.38      503.88     96.20 o 
   8  11   3     1584.20     1551.11     92.18 o 
 -11  12   3      798.85     1040.99    117.65 o 
 -10  12   3     1854.94     2141.49    126.13 o 
  -9  12   3     3355.82     3438.01     85.44 o 
  -8  12   3     9936.20    10232.95    125.26 o 
  -7  12   3     7953.10     8212.39    172.18 o 
  -6  12   3      123.19      121.11     54.24 o 
  -5  12   3        2.76        7.77     30.54 o 
  -4  12   3      251.40      180.68     18.39 o 
  -3  12   3    24156.75    24165.85    103.54 o 
  -2  12   3    13336.37    12797.61     83.35 o 
  -1  12   3     7998.11     7310.33     60.20 o 
   0  12   3    18295.32    17750.54    148.87 o 
   1  12   3    25063.68    26141.09    311.12 o 
   2  12   3       24.53        4.93     65.46 o 
   3  12   3      154.28      125.23     80.64 o 
   4  12   3     3456.76     3519.78    111.58 o 
   5  12   3     3521.16     3516.30    133.16 o 
   6  12   3     4790.54     5147.97    122.79 o 
   7  12   3     3923.42     3906.06    118.13 o 
   8  12   3     1249.21     1255.20     90.10 o 
 -10  13   3       75.00       79.43     84.32 o 
  -9  13   3       20.21       24.72     43.94 o 
  -8  13   3       60.42       92.92     48.70 o 
  -7  13   3     2062.68     1886.75     83.57 o 
  -6  13   3      376.43      424.66     52.50 o 
  -5  13   3     1151.04     1200.85     59.59 o 
  -4  13   3      724.43      786.03     23.08 o 
  -3  13   3      190.78      242.26     23.37 o 
  -2  13   3     3637.99     3893.74     42.98 o 
  -1  13   3     3469.00     3890.12     46.28 o 
   0  13   3      444.75      502.95     77.95 o 
   1  13   3      112.08      127.01     72.48 o 
   2  13   3      713.83      598.25     81.54 o 
   3  13   3      520.73      537.50     66.83 o 
   4  13   3     1703.19     1678.60     90.66 o 
   5  13   3      224.12      275.53     68.03 o 
   6  13   3     1181.07     1197.43     78.48 o 
   7  13   3       62.12      100.37     62.11 o 
   8  13   3      108.90      169.12     71.44 o 
 -10  14   3      113.16       83.77     86.82 o 
  -9  14   3      405.94      368.69     62.94 o 
  -8  14   3      936.17     1022.92     64.00 o 
  -7  14   3      635.87      588.64     66.69 o 
  -6  14   3      165.42      202.33     47.05 o 
  -5  14   3      530.54      538.83     33.22 o 
  -4  14   3     2869.49     3000.75     52.77 o 
  -3  14   3       83.26       38.11     20.84 o 
  -2  14   3     4214.38     4282.28     49.63 o 
  -1  14   3     2838.33     2765.39     44.68 o 
   0  14   3       63.11      107.72     68.52 o 
   1  14   3        9.40       35.79     61.28 o 
   2  14   3     2458.01     2429.92    119.10 o 
   3  14   3       54.51       30.22     61.08 o 
   4  14   3      212.12      240.42     68.12 o 
   5  14   3     1892.58     1854.77     99.58 o 
   6  14   3       11.18       34.34     88.84 o 
   7  14   3       94.99      100.74     63.09 o 
 -10  15   3      601.19      526.43    101.71 o 
  -9  15   3      116.34       96.99     62.08 o 
  -8  15   3      202.51      247.63     58.27 o 
  -7  15   3     1371.05     1360.83     79.50 o 
  -6  15   3     7976.85     8150.28    210.37 o 
  -5  15   3     7552.18     7537.32     79.18 o 
  -4  15   3     8938.45     9218.65     76.33 o 
  -3  15   3     9309.13     9453.29     70.21 o 
  -2  15   3     1924.30     1839.33     34.36 o 
  -1  15   3     1880.09     2012.52     40.52 o 
   0  15   3     5036.88     5074.84    157.82 o 
   1  15   3    11570.24    11865.67    233.63 o 
   2  15   3     5829.35     5970.95    131.94 o 
   3  15   3     5863.39     5720.63    134.99 o 
   4  15   3     2283.56     2346.38    102.65 o 
   5  15   3     1639.63     1500.69     95.68 o 
   6  15   3       40.46       -1.06     68.53 o 
   7  15   3     1043.95      985.56     82.84 o 
 -10  16   3     1600.80     1677.74    122.86 o 
  -9  16   3     2176.25     2251.63    119.51 o 
  -8  16   3     4054.72     4089.10    123.59 o 
  -7  16   3     6413.87     6471.53    138.79 o 
  -6  16   3      920.50      910.77     67.72 o 
  -5  16   3      432.01      454.91     33.08 o 
  -4  16   3      306.23      315.02     23.48 o 
  -3  16   3     6554.85     6478.85     78.73 o 
  -2  16   3    12898.37    13075.20    139.12 o 
  -1  16   3    17503.16    17560.49    337.94 o 
   0  16   3    15267.27    14550.84    319.03 o 
   1  16   3     2584.38     2665.26    137.26 o 
   2  16   3      123.37      155.87     62.47 o 
   3  16   3     1657.96     1622.45     90.89 o 
   4  16   3     6020.43     5779.61    170.25 o 
   5  16   3     5730.26     5653.62    154.42 o 
   6  16   3     1684.02     1709.43    104.66 o 
   7  16   3     2033.92     1978.33    105.18 o 
 -10  17   3      100.36       99.49     88.11 o 
  -9  17   3      467.51      444.39     82.82 o 
  -8  17   3       12.92       42.73    129.77 o 
  -7  17   3      934.94      970.19     74.29 o 
  -6  17   3     1206.12     1185.27     54.28 o 
  -5  17   3     3463.68     3594.68     69.63 o 
  -4  17   3     6236.99     6269.89     85.55 o 
  -3  17   3     2465.56     2399.66     46.58 o 
  -2  17   3      496.86      537.68     52.89 o 
  -1  17   3      444.70      435.36     23.59 o 
   0  17   3     1805.90     1690.15     71.27 o 
   1  17   3     2634.11     2610.01    101.76 o 
   2  17   3     3063.42     3084.59    109.89 o 
   3  17   3     3524.51     3720.32    124.66 o 
   4  17   3     4222.73     4200.39    147.99 o 
   5  17   3      462.90      496.93     77.45 o 
   6  17   3      354.55      304.21     74.65 o 
   7  17   3       47.22       65.14     65.59 o 
  -9  18   3        6.10       20.84     73.28 o 
  -8  18   3        3.72       59.76    122.39 o 
  -7  18   3        0.03       24.85     51.84 o 
  -6  18   3      539.99      497.54     44.70 o 
  -5  18   3        0.26       21.97     24.86 o 
  -4  18   3       47.70       58.50     37.29 o 
  -3  18   3       23.84       57.14     44.56 o 
  -2  18   3      110.66       68.55     44.95 o 
  -1  18   3        9.50        8.85     11.52 o 
   0  18   3       48.98       80.64     21.57 o 
   1  18   3       15.78       -4.96     67.98 o 
   2  18   3        0.33       14.84     62.45 o 
   3  18   3       38.22       60.73     60.88 o 
   4  18   3     1178.20     1091.29     94.79 o 
   5  18   3      222.49      181.60     72.94 o 
   6  18   3       10.44       39.74     71.90 o 
   7  18   3       36.25       53.83     67.83 o 
  -9  19   3       17.47      150.08    128.74 o 
  -8  19   3      348.18      388.23    126.28 o 
  -7  19   3      815.05      764.27     76.35 o 
  -6  19   3     2241.71     2280.65     94.27 o 
  -5  19   3     3915.60     3827.49     86.10 o 
  -4  19   3     5570.45     5541.89    102.74 o 
  -3  19   3     1699.12     1746.81     72.26 o 
  -2  19   3      252.67      312.23     53.27 o 
  -1  19   3       74.66       62.95     15.93 o 
   0  19   3     3876.21     3688.20     50.04 o 
   1  19   3     3231.45     3219.63    117.51 o 
   2  19   3     3397.90     3493.50    124.38 o 
   3  19   3     2878.43     2902.62    117.23 o 
   4  19   3     2991.16     2766.19    121.20 o 
   5  19   3      463.54      608.16     80.53 o 
   6  19   3       18.61       45.05     74.91 o 
  -9  20   3     2989.26     3054.36    232.03 o 
  -8  20   3     2445.11     2388.70    187.80 o 
  -7  20   3     3313.09     3069.47    220.92 o 
  -6  20   3      838.96      829.54     60.25 o 
  -5  20   3      434.67      512.26     51.26 o 
  -4  20   3     1764.77     1739.24     65.29 o 
  -3  20   3     7090.99     7123.60    121.66 o 
  -2  20   3     9923.37     9777.71    185.34 o 
  -1  20   3     3603.64     3781.71    240.68 o 
   0  20   3     3917.38     3955.62     61.45 o 
   1  20   3     1611.41     1640.97     99.67 o 
   2  20   3        3.15      -12.18     68.20 o 
   3  20   3      438.90      487.25     78.91 o 
   4  20   3     2345.50     2226.25    114.57 o 
   5  20   3      948.80     1216.43    101.89 o 
   6  20   3     2372.41     2370.16    126.96 o 
  -9  21   3       61.50       97.29    137.83 o 
  -8  21   3        3.08       59.99    117.32 o 
  -7  21   3     1391.85     1382.07    182.00 o 
  -6  21   3     4184.00     4004.39     97.00 o 
  -5  21   3    10309.29    10157.20    198.95 o 
  -4  21   3     7930.72     8021.81    103.11 o 
  -3  21   3     7006.72     7042.63    126.84 o 
  -2  21   3     1888.22     2083.04     85.34 o 
  -1  21   3       21.75       26.31    114.46 o 
   0  21   3     3148.56     3223.65    163.28 o 
   1  21   3     1856.55     1806.31     50.01 o 
   2  21   3     4424.12     4550.12    171.87 o 
   3  21   3     3353.35     3221.94    127.09 o 
   4  21   3     2194.13     2085.56    114.35 o 
   5  21   3      372.60      450.28     84.76 o 
   6  21   3        5.89       18.72     80.27 o 
  -8  22   3      292.94      229.44    122.17 o 
  -7  22   3      144.30      106.38     81.85 o 
  -6  22   3       79.44       76.31     66.35 o 
  -5  22   3     1359.48     1296.34     98.82 o 
  -4  22   3      436.95      424.79     47.26 o 
  -3  22   3      119.46      193.39     58.83 o 
  -2  22   3     1777.50     1597.07     81.16 o 
  -1  22   3     6444.38     6080.72    213.89 o 
   0  22   3       55.23       54.60     97.48 o 
   1  22   3      136.16      122.98     71.34 o 
   2  22   3       57.49       68.71     70.88 o 
   3  22   3      565.52      550.55     81.22 o 
   4  22   3      830.29      686.43     89.07 o 
   5  22   3      254.27      210.62     77.48 o 
  -8  23   3       61.83       48.87    124.03 o 
  -7  23   3      426.19      355.53     81.82 o 
  -6  23   3      948.79     1035.26     86.73 o 
  -5  23   3      429.07      483.30     52.85 o 
  -4  23   3     4132.55     3903.28     80.86 o 
  -3  23   3       19.36       38.96     52.88 o 
  -2  23   3      724.19      710.74     72.66 o 
  -1  23   3      311.19      319.11    112.65 o 
   0  23   3      445.37      626.46    119.42 o 
   1  23   3      135.79      203.78     70.62 o 
   2  23   3     1051.76     1094.67     97.61 o 
   3  23   3      886.11      905.51     93.41 o 
   4  23   3      591.50      434.84     86.05 o 
   5  23   3       50.37      117.91     76.86 o 
  -8  24   3     1583.56     1595.23    240.27 o 
  -7  24   3     1348.13     1345.84    118.76 o 
  -6  24   3     1198.34     1148.36     90.20 o 
  -5  24   3        1.30        2.34     47.15 o 
  -4  24   3     1027.70     1114.61     74.89 o 
  -3  24   3     4932.24     5168.51    120.29 o 
  -2  24   3     6566.48     7046.81    137.00 o 
  -1  24   3     7992.17     8004.79    254.34 o 
   0  24   3    15442.61    15216.67    328.42 o 
   1  24   3     2067.36     1938.87    112.42 o 
   2  24   3       20.27       39.38     76.37 o 
   3  24   3      557.44      512.42     91.53 o 
   4  24   3      740.72      895.21    101.95 o 
   5  24   3     1171.74     1228.51    111.03 o 
  -7  25   3     1197.06     1118.32    183.68 o 
  -6  25   3     2266.58     2578.29    229.46 o 
  -5  25   3     3576.14     4000.94    237.25 o 
  -4  25   3     6270.33     6296.83    137.24 o 
  -3  25   3     3887.53     4038.05    114.46 o 
  -2  25   3      405.99      452.22     67.64 o 
  -1  25   3     2834.98     2635.22    179.72 o 
   0  25   3     2248.39     2633.05    171.02 o 
   1  25   3     4997.10     5206.78    217.51 o 
   2  25   3     5363.29     5592.87    376.75 o 
   3  25   3     3340.42     3245.98    140.55 o 
   4  25   3     1153.85     1176.83    111.33 o 
  -7  26   3      332.78      327.76    151.50 o 
  -6  26   3      150.92       53.97    133.13 o 
  -5  26   3       18.13      -39.98    161.44 o 
  -4  26   3      260.89      172.00     63.65 o 
  -3  26   3     1281.11     1332.35     82.79 o 
  -2  26   3     2615.39     2467.23    100.48 o 
  -1  26   3     3572.43     3267.47    188.04 o 
   0  26   3     1064.48     1170.98    134.17 o 
   1  26   3      181.45      305.70     97.45 o 
   2  26   3       48.02      118.44     88.50 o 
   3  26   3      532.68      426.12     90.44 o 
   4  26   3      267.29      353.69     92.00 o 
  -6  27   3       44.55       -5.06    164.64 o 
  -5  27   3        9.80       51.53    147.45 o 
  -4  27   3      136.27      149.45     98.18 o 
  -3  27   3       31.80       53.88     58.39 o 
  -2  27   3      517.32      467.86     72.97 o 
  -1  27   3       24.07       26.40     93.76 o 
   0  27   3      200.78      393.22    108.51 o 
   1  27   3       49.83       92.06    100.06 o 
   2  27   3        7.47       33.88     73.59 o 
   3  27   3       10.50       -1.37     79.43 o 
  -6  28   3       79.81      123.43    168.41 o 
  -5  28   3        0.18       39.86    157.45 o 
  -4  28   3       62.36       50.08     86.69 o 
  -3  28   3      905.27      940.46     83.53 o 
  -2  28   3     1077.01     1051.36     94.52 o 
  -1  28   3     1493.77     1681.25    150.85 o 
   0  28   3     1485.56     1471.63    141.23 o 
   1  28   3      354.68      325.97    117.08 o 
   2  28   3       34.58       31.38     77.42 o 
   3  28   3      143.89      141.63     84.08 o 
  -5  29   3     3101.80     3044.45    252.61 o 
  -4  29   3     3298.75     3303.97    161.34 o 
  -3  29   3     2320.23     2542.50    110.69 o 
  -2  29   3       47.00       76.73     72.77 o 
  -1  29   3      110.98      171.66    109.52 o 
   0  29   3      975.64      987.43    136.55 o 
   1  29   3     2962.64     3115.85    194.53 o 
   2  29   3     2960.77     2882.58    197.63 o 
  -4  30   3      560.53      518.15    120.33 o 
  -3  30   3     1287.62     1347.20    183.28 o 
  -2  30   3     2180.16     2407.40    182.37 o 
  -1  30   3     2994.92     2916.24    199.97 o 
   0  30   3     1666.04     1684.85    163.41 o 
   1  30   3      512.02      558.19    131.70 o 
  -3  31   3      353.32      426.91    183.12 o 
  -2  31   3      124.55      170.26    120.07 o 
  -1  31   3        2.04       -1.14    123.42 o 
   0  31   3       62.60       63.11     97.60 o 
 -12   0   4       35.97      127.16    126.95 o 
 -11   0   4      239.00      418.99    121.85 o 
 -10   0   4    10480.36    10480.92    285.76 o 
  -9   0   4    10123.47    10047.92    257.28 o 
  -8   0   4     4511.33     4432.12    163.84 o 
  -7   0   4     6858.45     6773.94    174.30 o 
  -6   0   4    25820.83    26995.31    194.38 o 
  -5   0   4    27724.62    29464.12    247.08 o 
  -4   0   4     2963.45     2755.77     34.67 o 
  -3   0   4      901.60      753.17     16.76 o 
  -2   0   4      573.67      753.29     30.26 o 
  -1   0   4   142287.94   141415.64    873.45 o 
   0   0   4    29869.69    30408.96    311.89 o 
   1   0   4    17500.54    18425.51    205.09 o 
   2   0   4       26.20       81.71     60.11 o 
   3   0   4    10068.88     9963.56    204.21 o 
   4   0   4     3925.05     3731.49    151.69 o 
   5   0   4     6752.43     7020.20    218.04 o 
   6   0   4     3921.11     4089.06    192.25 o 
   7   0   4     2045.45     2174.39    169.22 o 
   8   0   4      551.53      593.33    139.17 o 
 -12   1   4     1838.68     1690.23    124.84 o 
 -11   1   4     1796.61     1767.50    111.67 o 
 -10   1   4      434.77      525.54     86.37 o 
  -9   1   4      723.11      719.28     78.44 o 
  -8   1   4     2383.55     2460.02     93.77 o 
  -7   1   4     2946.92     2869.48     90.33 o 
  -6   1   4      892.33      695.97     41.75 o 
  -5   1   4     9935.28     9434.31     56.50 o 
  -4   1   4    16920.42    16853.00     91.22 o 
  -3   1   4     9832.83    10170.50     35.70 o 
  -2   1   4     2180.85     2269.21     69.78 o 
  -1   1   4   117547.98   119577.87    563.71 o 
   0   1   4     2105.75     2407.07     30.59 o 
   1   1   4     6684.28     6307.94     72.41 o 
   2   1   4    10682.84    10520.39    130.39 o 
   3   1   4    16706.41    16926.08    287.43 o 
   4   1   4       36.63       57.76     53.55 o 
   5   1   4       28.38       12.12     62.65 o 
   6   1   4      207.83      185.83     73.22 o 
   7   1   4      898.90      903.21     97.94 o 
   8   1   4     1355.65     1317.18     85.19 o 
 -12   2   4       95.60      118.90     74.53 o 
 -11   2   4      130.18       62.39     77.56 o 
 -10   2   4      298.95      303.51     77.02 o 
  -9   2   4      715.37      677.88    160.51 o 
  -8   2   4     1606.02     1554.79     84.09 o 
  -7   2   4       28.86       16.02     48.61 o 
  -6   2   4      501.63      588.40     39.86 o 
  -5   2   4     1537.86     1622.27     28.88 o 
  -4   2   4     3319.13     3476.62     31.47 o 
  -3   2   4    14006.63    14130.08     53.46 o 
  -2   2   4     3573.17     3675.25     42.44 o 
  -1   2   4    31273.50    31896.69    128.64 o 
   0   2   4     1223.90     1303.64     24.88 o 
   1   2   4     1826.92     1813.70     21.56 o 
   2   2   4     3450.88     3598.60     84.84 o 
   3   2   4      470.39      416.59     56.17 o 
   4   2   4       43.69       93.12     54.62 o 
   5   2   4      192.50      292.57    100.15 o 
   6   2   4        1.31       39.64     66.32 o 
   7   2   4       87.41      100.05     54.84 o 
   8   2   4      164.08      159.77     65.57 o 
 -12   3   4     1296.19     1328.84    162.35 o 
 -11   3   4      651.22      608.16     74.06 o 
 -10   3   4      254.93      279.78     82.52 o 
  -9   3   4      570.24      558.89     76.79 o 
  -8   3   4     2313.25     2352.72     96.32 o 
  -7   3   4     1998.54     2082.58     80.26 o 
  -6   3   4     7393.96     7207.98     86.17 o 
  -5   3   4    12027.00    12541.45     91.43 o 
  -4   3   4    14461.34    15469.70     96.94 o 
  -3   3   4    11059.30    11475.37     54.65 o 
  -2   3   4    11775.25    12490.55     65.10 o 
  -1   3   4     2902.43     3066.84     35.60 o 
   0   3   4     4223.83     4126.28     40.66 o 
   1   3   4       46.86       56.08     19.05 o 
   2   3   4     2693.56     2454.59     60.47 o 
   3   3   4     1661.67     1610.79     53.26 o 
   4   3   4     8492.75     8527.83    151.66 o 
   5   3   4      450.97      461.40     53.51 o 
   6   3   4      332.85      338.83     53.97 o 
   7   3   4      189.47      186.52     55.53 o 
   8   3   4      316.39      345.91     64.58 o 
 -12   4   4        6.01       74.99     91.48 o 
 -11   4   4     1327.28     1338.11    146.49 o 
 -10   4   4     7086.96     7038.30    176.54 o 
  -9   4   4     9978.79     9584.41    148.10 o 
  -8   4   4    10484.37    10476.17    177.48 o 
  -7   4   4     5894.88     5805.61     97.18 o 
  -6   4   4      727.45      760.23     56.51 o 
  -5   4   4     5612.75     5736.40     66.21 o 
  -4   4   4    45935.07    46232.19    170.40 o 
  -3   4   4     6990.46     6817.87     39.32 o 
  -2   4   4    13322.32    13378.91     75.72 o 
  -1   4   4     5969.27     5691.50     62.56 o 
   0   4   4    25766.07    25454.41     80.57 o 
   1   4   4     7895.29     7994.29     88.53 o 
   2   4   4       59.12      109.05     29.12 o 
   3   4   4    10357.32    10583.97    112.46 o 
   4   4   4     6671.97     6663.01    138.59 o 
   5   4   4     7954.87     7705.84    151.05 o 
   6   4   4     2846.33     2828.93     89.68 o 
   7   4   4     2273.01     2357.07     94.63 o 
   8   4   4      314.85      259.10    118.36 o 
 -12   5   4     1893.28     1801.60    159.67 o 
 -11   5   4     2272.76     2106.16    126.94 o 
 -10   5   4     1297.00     1256.19    102.55 o 
  -9   5   4       61.32      118.43     71.27 o 
  -8   5   4     3487.87     3419.67     88.91 o 
  -7   5   4     3733.40     3720.96     81.32 o 
  -6   5   4    19922.35    20103.63    193.95 o 
  -5   5   4    22596.25    22546.34    225.31 o 
  -4   5   4     9501.47     8989.00     51.28 o 
  -3   5   4     9819.07     9815.39     47.14 o 
  -2   5   4        2.43       15.99     21.29 o 
  -1   5   4     7634.75     7895.44     63.50 o 
   0   5   4    11874.99    11582.75     62.41 o 
   1   5   4    14308.41    14332.63    103.41 o 
   2   5   4    24120.41    23603.14    176.72 o 
   3   5   4    13371.77    13757.27    152.29 o 
   4   5   4     1450.05     1434.88     94.06 o 
   5   5   4       35.63       70.06     49.85 o 
   6   5   4        4.37        8.18     51.02 o 
   7   5   4     1026.83     1034.51     88.95 o 
   8   5   4     1710.22     1801.75    113.47 o 
 -11   6   4      147.41      159.71     73.82 o 
 -10   6   4     1282.84     1557.38    125.72 o 
  -9   6   4     2642.72     2666.04    114.83 o 
  -8   6   4     2184.38     2062.59     76.61 o 
  -7   6   4      933.31      923.76     54.51 o 
  -6   6   4       14.03       13.29     48.62 o 
  -5   6   4     1625.63     1666.74     37.44 o 
  -4   6   4     4208.70     4072.80     46.92 o 
  -3   6   4     1375.12     1415.56     22.63 o 
  -2   6   4    19707.73    19154.69     92.87 o 
  -1   6   4    13383.24    14308.25    126.24 o 
   0   6   4     3320.43     3295.74     50.02 o 
   1   6   4       76.87       87.92     27.07 o 
   2   6   4     1483.14     1507.45     71.97 o 
   3   6   4     3771.37     3764.97     76.67 o 
   4   6   4      417.54      355.12     66.00 o 
   5   6   4     2550.08     2689.31    101.84 o 
   6   6   4      418.17      452.87     84.04 o 
   7   6   4      403.22      515.42     78.03 o 
   8   6   4      131.30      133.07     61.41 o 
 -11   7   4       23.13       38.48     73.88 o 
 -10   7   4      105.17      159.92     75.71 o 
  -9   7   4      338.46      326.88     52.27 o 
  -8   7   4      403.63      406.23     56.28 o 
  -7   7   4       68.11      111.76     44.22 o 
  -6   7   4      392.66      348.56     36.38 o 
  -5   7   4       50.12       61.84     20.23 o 
  -4   7   4       27.14       21.23     22.49 o 
  -3   7   4      390.41      424.37     13.39 o 
  -2   7   4      730.28      642.91     22.87 o 
  -1   7   4     1240.34     1366.95     40.56 o 
   0   7   4      123.79      133.36     25.12 o 
   1   7   4      202.26      201.47     22.77 o 
   2   7   4      882.24      793.68     50.06 o 
   3   7   4     1649.28     1659.25     69.72 o 
   4   7   4      728.13      680.01     69.08 o 
   5   7   4     1602.93     1567.63     74.16 o 
   6   7   4      469.40      551.83     60.98 o 
   7   7   4       80.34       66.50     55.07 o 
   8   7   4        8.72       -5.74     62.63 o 
 -11   8   4      495.71      469.30     92.12 o 
 -10   8   4     2415.34     2393.54    121.89 o 
  -9   8   4     1629.97     1608.21     75.23 o 
  -8   8   4     9594.51     9368.55    137.77 o 
  -7   8   4      857.96      862.40     42.93 o 
  -6   8   4      250.54      299.23     34.04 o 
  -5   8   4     2190.39     2150.97     38.89 o 
  -4   8   4    10626.81    10629.92    111.62 o 
  -3   8   4    25707.16    26439.80     71.37 o 
  -2   8   4    27228.80    27299.16    166.98 o 
  -1   8   4    19993.03    19655.69    133.32 o 
   0   8   4     3106.21     2980.25     51.25 o 
   1   8   4     9847.26     9505.03     84.09 o 
   2   8   4      446.21      409.17     47.10 o 
   3   8   4       13.24       10.76     82.48 o 
   4   8   4     3598.13     3432.42    113.36 o 
   5   8   4     5864.23     5771.07    143.11 o 
   6   8   4     2226.97     2155.44     84.12 o 
   7   8   4     1446.59     1404.96    115.26 o 
   8   8   4       83.20       90.24     87.47 o 
 -11   9   4     1362.43     1285.06    112.92 o 
 -10   9   4     1140.62      974.07     96.80 o 
  -9   9   4       14.14       32.31     40.53 o 
  -8   9   4     1236.27     1297.74     56.14 o 
  -7   9   4    10016.09    10132.93    131.11 o 
  -6   9   4    27410.22    27604.03    272.10 o 
  -5   9   4    31728.69    31744.47    143.42 o 
  -4   9   4    34397.30    35365.04    152.99 o 
  -3   9   4     6141.04     5976.63     40.99 o 
  -2   9   4     1368.31     1411.56     27.90 o 
  -1   9   4     1170.39     1115.33     34.80 o 
   0   9   4    21313.69    21591.89    197.15 o 
   1   9   4    32695.83    33120.43    178.57 o 
   2   9   4     5107.27     5130.09    104.56 o 
   3   9   4    12563.64    12248.89    251.96 o 
   4   9   4     5320.22     5447.15    139.02 o 
   5   9   4     2375.87     2269.16     83.73 o 
   6   9   4      516.03      447.36     61.24 o 
   7   9   4      798.30      876.73     76.50 o 
 -11  10   4      859.25      921.02    104.87 o 
 -10  10   4     2660.85     2653.88     97.69 o 
  -9  10   4     4741.71     4748.55     90.08 o 
  -8  10   4    12014.42    12284.26    168.09 o 
  -7  10   4      392.79      443.57     44.51 o 
  -6  10   4     1027.66     1078.48     64.78 o 
  -5  10   4     1878.31     1931.93     36.82 o 
  -4  10   4     9097.73     9010.15     50.29 o 
  -3  10   4    12990.28    12477.77     58.41 o 
  -2  10   4     2814.22     2427.21     36.14 o 
  -1  10   4    23127.98    22997.83    188.36 o 
   0  10   4    11139.72    11411.66    110.86 o 
   1  10   4     2292.60     2338.62     59.07 o 
   2  10   4      172.17      201.28     34.31 o 
   3  10   4      461.56      482.75     97.18 o 
   4  10   4     2299.26     2418.54     96.60 o 
   5  10   4     4293.61     4538.56    108.49 o 
   6  10   4      433.14      434.41     60.20 o 
   7  10   4     1406.28     1465.43     87.78 o 
 -11  11   4       30.57      -20.48     87.78 o 
 -10  11   4        3.98        2.96     59.47 o 
  -9  11   4       67.13       82.58     40.15 o 
  -8  11   4      486.42      502.49     52.00 o 
  -7  11   4     3091.83     3145.18     74.36 o 
  -6  11   4     1328.06     1328.15     55.61 o 
  -5  11   4     1284.99     1372.55     33.62 o 
  -4  11   4      109.25      118.53     16.63 o 
  -3  11   4     2751.48     2906.05     31.65 o 
  -2  11   4      235.01      216.28     18.94 o 
  -1  11   4     1157.48     1339.09     69.69 o 
   0  11   4      934.06     1193.54     50.50 o 
   1  11   4     3059.42     3246.45     69.64 o 
   2  11   4      408.23      508.62     85.72 o 
   3  11   4      851.32      754.52     99.23 o 
   4  11   4      437.37      439.08     66.36 o 
   5  11   4      131.98      158.23     53.89 o 
   6  11   4       21.82       10.99     56.74 o 
   7  11   4       26.77       60.56     61.74 o 
 -11  12   4      288.79      255.41     84.10 o 
 -10  12   4      842.65      839.21     72.55 o 
  -9  12   4     1003.38     1002.91     73.86 o 
  -8  12   4     3127.02     3063.79     84.70 o 
  -7  12   4     3664.19     3475.58     91.10 o 
  -6  12   4      384.92      382.98     36.27 o 
  -5  12   4      178.12      193.00     23.37 o 
  -4  12   4     2480.44     2226.84     33.90 o 
  -3  12   4     3182.20     3223.39     38.80 o 
  -2  12   4     5322.14     5154.01     48.53 o 
  -1  12   4     1693.08     1644.83     47.88 o 
   0  12   4      756.69      735.66     46.94 o 
   1  12   4      281.25      288.78     58.93 o 
   2  12   4       15.25        8.55     77.73 o 
   3  12   4      191.37      193.21     79.14 o 
   4  12   4     1479.07     1516.62     85.99 o 
   5  12   4     1206.56     1183.25     79.39 o 
   6  12   4     1109.48     1006.44     77.25 o 
   7  12   4      348.62      430.99     68.33 o 
 -11  13   4     1830.41     1851.05    131.53 o 
 -10  13   4      232.97      245.47     60.58 o 
  -9  13   4       59.29       95.73     54.14 o 
  -8  13   4     2006.11     2100.46     75.99 o 
  -7  13   4     2995.09     3001.40     88.92 o 
  -6  13   4    10657.74    10780.65    109.80 o 
  -5  13   4    18728.07    18690.44    114.29 o 
  -4  13   4    20179.88    20167.34    101.05 o 
  -3  13   4      122.77       81.52     18.72 o 
  -2  13   4      633.61      726.73     22.05 o 
  -1  13   4      761.25      651.49     44.48 o 
   0  13   4     3818.82     3795.27    138.27 o 
   1  13   4    12697.96    12353.72    241.47 o 
   2  13   4     7709.65     7929.29    205.96 o 
   3  13   4     4613.99     4651.28    121.64 o 
   4  13   4     3479.38     3282.16    132.90 o 
   5  13   4       99.27      140.30     68.29 o 
   6  13   4      190.31      198.98     61.99 o 
   7  13   4      930.47      927.75     84.19 o 
 -11  14   4      726.41      915.18    111.96 o 
 -10  14   4     2272.57     2156.94     97.31 o 
  -9  14   4     3733.17     3931.06    114.58 o 
  -8  14   4     7758.61     7527.09    121.33 o 
  -7  14   4     3748.01     4064.98    240.05 o 
  -6  14   4      652.48      706.03     41.44 o 
  -5  14   4      511.60      526.77     27.82 o 
  -4  14   4     8242.39     8411.77     66.71 o 
  -3  14   4     9438.86     8907.58     93.53 o 
  -2  14   4     9969.06     9421.27     57.10 o 
  -1  14   4    11741.32    11486.20    140.38 o 
   0  14   4    11213.12    11498.44    230.81 o 
   1  14   4     2826.90     2849.26    133.35 o 
   2  14   4        3.17       22.30     65.11 o 
   3  14   4     2917.26     3042.35    109.40 o 
   4  14   4     4443.82     4476.14    129.58 o 
   5  14   4     3934.24     4171.68    132.27 o 
   6  14   4     3215.02     3242.13    109.93 o 
   7  14   4     2116.52     2076.48    106.47 o 
 -10  15   4        1.26       -3.67     63.36 o 
  -9  15   4      163.42      180.00     75.45 o 
  -8  15   4      155.51      218.01    118.60 o 
  -7  15   4     1131.90     1183.61     55.28 o 
  -6  15   4     1108.87     1108.17     43.74 o 
  -5  15   4      668.72      649.60     25.57 o 
  -4  15   4     2138.11     2114.96     55.91 o 
  -3  15   4      111.01       63.45     22.66 o 
  -2  15   4       13.31       29.91     16.20 o 
  -1  15   4        4.37       20.07     26.41 o 
   0  15   4     1341.20     1156.02    105.55 o 
   1  15   4     1536.36     1425.31    113.91 o 
   2  15   4     2017.57     1900.47     94.00 o 
   3  15   4     3661.02     3528.47    146.94 o 
   4  15   4     2100.27     2098.74    104.37 o 
   5  15   4       22.36       34.31     66.19 o 
   6  15   4        1.02       52.34     62.20 o 
   7  15   4      327.25      396.00     74.36 o 
 -10  16   4       31.84       36.45     61.41 o 
  -9  16   4      151.79      121.93     72.83 o 
  -8  16   4      191.81      400.97    127.72 o 
  -7  16   4     1446.98     1460.13     75.68 o 
  -6  16   4      553.93      560.46     36.71 o 
  -5  16   4      815.07      828.41     27.71 o 
  -4  16   4       24.74       47.29     25.69 o 
  -3  16   4     1735.26     1702.53     48.72 o 
  -2  16   4      595.25      619.14     23.49 o 
  -1  16   4      223.84      254.69     28.54 o 
   0  16   4        3.80       -1.57     60.55 o 
   1  16   4        6.08       17.47     61.66 o 
   2  16   4      244.78      211.84     62.02 o 
   3  16   4     1369.17     1290.15     91.58 o 
   4  16   4     1499.68     1254.13     90.36 o 
   5  16   4       39.04       74.39     71.63 o 
   6  16   4       70.70      104.77     61.38 o 
 -10  17   4       92.64      107.06     65.90 o 
  -9  17   4       42.84       48.60     70.29 o 
  -8  17   4      209.29      280.40     62.06 o 
  -7  17   4     1011.24      986.68     52.36 o 
  -6  17   4     1734.93     1703.87     50.76 o 
  -5  17   4     6427.93     6171.48     92.65 o 
  -4  17   4     7443.24     7580.71    105.89 o 
  -3  17   4     1744.18     1740.35     65.11 o 
  -2  17   4        3.67       10.95     16.82 o 
  -1  17   4     1789.25     1802.37     45.00 o 
   0  17   4     4001.92     4182.79    120.90 o 
   1  17   4     4937.37     5047.64    130.60 o 
   2  17   4     3185.61     3045.95    248.09 o 
   3  17   4     5345.57     5282.44    152.11 o 
   4  17   4     2478.07     2432.19    160.73 o 
   5  17   4      290.97      189.84     73.04 o 
   6  17   4        5.31       17.22     71.51 o 
 -10  18   4     1609.52     1692.80    101.95 o 
  -9  18   4     2392.98     2505.33    130.10 o 
  -8  18   4     3538.53     3758.12    212.61 o 
  -7  18   4     1372.75     1346.30     65.96 o 
  -6  18   4       88.55      100.61     33.02 o 
  -5  18   4      149.13      144.61     40.14 o 
  -4  18   4     3798.12     3612.71     70.14 o 
  -3  18   4     9039.62     8902.37    125.47 o 
  -2  18   4     9930.52     9737.80     69.97 o 
  -1  18   4     9165.09     8992.64     83.92 o 
   0  18   4     2583.42     2723.16    157.74 o 
   1  18   4      965.68      934.91     83.08 o 
   2  18   4       17.71       54.60     63.94 o 
   3  18   4      939.76      968.27     89.98 o 
   4  18   4     2032.73     2043.20    110.42 o 
   5  18   4     2826.38     2875.87    172.14 o 
   6  18   4     3105.64     2929.18    137.99 o 
 -10  19   4      978.81      859.06     92.25 o 
  -9  19   4       13.88      170.46    122.54 o 
  -8  19   4      490.98      528.09    134.05 o 
  -7  19   4     2169.48     2239.64    146.55 o 
  -6  19   4     8350.52     8429.47    122.10 o 
  -5  19   4     7628.22     7530.54    120.95 o 
  -4  19   4     2382.42     2281.36     60.44 o 
  -3  19   4     1395.05     1335.03     69.18 o 
  -2  19   4       93.51       92.48     25.10 o 
  -1  19   4      198.09      204.99     40.64 o 
   0  19   4     1629.12     1520.47     60.16 o 
   1  19   4     2916.08     2976.09    116.68 o 
   2  19   4     4479.48     4671.13    137.74 o 
   3  19   4     3639.20     3707.24    144.16 o 
   4  19   4      125.11      212.51     74.21 o 
   5  19   4       57.50       33.46     77.97 o 
   6  19   4       11.53       49.03     81.88 o 
  -9  20   4        6.94       -8.19    145.53 o 
  -8  20   4        8.44       17.50     75.16 o 
  -7  20   4       22.11       72.31     69.38 o 
  -6  20   4     1355.47     1280.55     67.07 o 
  -5  20   4      677.88      635.58     50.41 o 
  -4  20   4       81.57       49.67     49.42 o 
  -3  20   4       27.77        6.42     45.89 o 
  -2  20   4      252.00      231.95     22.57 o 
  -1  20   4       10.29        6.76     22.83 o 
   0  20   4      176.42      177.67     38.05 o 
   1  20   4      150.80      181.99     70.41 o 
   2  20   4      153.58      115.56     67.87 o 
   3  20   4      612.31      479.65     79.81 o 
   4  20   4       99.23      149.47     76.13 o 
   5  20   4      197.93      323.10     80.86 o 
  -9  21   4        0.24      -88.08    138.53 o 
  -8  21   4      301.30      264.54     86.36 o 
  -7  21   4     1707.23     1635.25    103.14 o 
  -6  21   4     4604.47     4511.95    138.56 o 
  -5  21   4     2915.42     2950.06     71.95 o 
  -4  21   4     1128.61     1108.38     66.56 o 
  -3  21   4      472.82      506.24     61.12 o 
  -2  21   4       62.89       75.02     75.66 o 
  -1  21   4      634.71      660.02    100.11 o 
   0  21   4     2528.53     2330.13     64.88 o 
   1  21   4      648.10      765.79    139.63 o 
   2  21   4      760.21      642.63     84.49 o 
   3  21   4     1398.44     1390.46    152.72 o 
   4  21   4      402.84      498.02     84.61 o 
   5  21   4      145.73      195.65     76.47 o 
  -9  22   4     2976.21     3017.29    146.06 o 
  -8  22   4     3260.75     3250.57    140.28 o 
  -7  22   4     3525.37     3548.56    131.63 o 
  -6  22   4      813.85      766.51     86.05 o 
  -5  22   4      151.19      128.06     45.23 o 
  -4  22   4     3764.67     3692.10     99.42 o 
  -3  22   4     4168.20     4298.72    125.27 o 
  -2  22   4     9805.24     9846.70    205.06 o 
  -1  22   4    12875.69    12606.48    294.27 o 
   0  22   4     5696.37     5443.87    270.61 o 
   1  22   4     1144.51     1313.02     98.64 o 
   2  22   4        5.61       60.29     71.40 o 
   3  22   4      307.30      314.57     83.64 o 
   4  22   4     1370.32     1443.32    107.37 o 
   5  22   4     1672.23     1636.59    116.28 o 
  -8  23   4      189.48      225.71    127.82 o 
  -7  23   4     1154.70     1221.64     95.53 o 
  -6  23   4     4898.99     5149.28    146.37 o 
  -5  23   4     5891.75     6047.44    100.02 o 
  -4  23   4     4355.39     4194.97    109.60 o 
  -3  23   4     1065.06      963.76     70.23 o 
  -2  23   4       71.29      156.32    103.32 o 
  -1  23   4      904.63     1031.37    137.01 o 
   0  23   4     3141.63     3413.76    181.58 o 
   1  23   4     3145.50     3395.99    131.75 o 
   2  23   4     4215.77     4409.07    151.56 o 
   3  23   4     4136.37     3987.27    148.18 o 
   4  23   4      791.01      812.13    123.34 o 
  -8  24   4      266.36      198.70     78.40 o 
  -7  24   4      276.75      329.66     80.65 o 
  -6  24   4      786.30      723.83     82.92 o 
  -5  24   4       26.95      -27.62     87.58 o 
  -4  24   4     1030.65      933.46     70.14 o 
  -3  24   4      903.54     1024.29     73.44 o 
  -2  24   4     4211.20     4167.17    195.45 o 
  -1  24   4     2826.58     2700.73    175.80 o 
   0  24   4      237.79      296.54     98.54 o 
   1  24   4      113.11      114.69     75.62 o 
   2  24   4        0.04       12.13     76.78 o 
   3  24   4      153.38      147.32     86.16 o 
   4  24   4      122.70      148.29     74.14 o 
  -7  25   4      448.80      536.00    178.18 o 
  -6  25   4      626.28      605.04    157.65 o 
  -5  25   4      223.65      209.89     92.54 o 
  -4  25   4      264.59      281.46     64.29 o 
  -3  25   4        1.80      -18.23     59.74 o 
  -2  25   4      118.40      132.78     96.73 o 
  -1  25   4      619.62      474.62    112.96 o 
   0  25   4      158.12      122.46    106.41 o 
   1  25   4      223.81      241.07    102.79 o 
   2  25   4        1.71      -16.31     71.55 o 
   3  25   4      197.60      152.91     80.07 o 
   4  25   4      109.34      105.38     79.24 o 
  -7  26   4     1106.29     1326.88    205.55 o 
  -6  26   4      305.64      460.01    184.47 o 
  -5  26   4      145.06      165.23     92.83 o 
  -4  26   4     1155.33     1134.66    119.45 o 
  -3  26   4     2976.65     3143.98    106.33 o 
  -2  26   4     4444.01     4510.30    339.92 o 
  -1  26   4     2314.44     2319.98    169.28 o 
   0  26   4      291.22      340.58    102.77 o 
   1  26   4        8.97      -49.54    105.31 o 
   2  26   4       30.72       33.91     77.83 o 
   3  26   4      172.99      176.20     85.00 o 
  -6  27   4     5564.62     5551.41    304.76 o 
  -5  27   4     5188.92     5234.48    185.17 o 
  -4  27   4     3947.66     3873.31    216.89 o 
  -3  27   4     1071.43     1281.65    122.35 o 
  -2  27   4        0.43       14.50     92.83 o 
  -1  27   4      940.53      830.08    137.29 o 
   0  27   4     3356.54     3423.97    197.58 o 
   1  27   4     2983.51     2970.72    179.97 o 
   2  27   4     2542.60     2517.60    134.65 o 
   3  27   4     2055.19     2007.94    127.72 o 
  -6  28   4       89.28      129.71    162.56 o 
  -5  28   4       51.24      106.26     97.30 o 
  -4  28   4      962.41     1064.10    116.06 o 
  -3  28   4     1935.25     1735.19    135.50 o 
  -2  28   4     3505.51     3284.09    188.77 o 
  -1  28   4     2291.30     2654.65    174.55 o 
   0  28   4     1096.09     1186.38    142.76 o 
   1  28   4      355.12      398.21    122.90 o 
   2  28   4       46.67       84.03    116.37 o 
  -5  29   4      159.70      204.63     94.71 o 
  -4  29   4       85.07      156.82     97.36 o 
  -3  29   4      136.29      148.72     92.93 o 
  -2  29   4      136.77      220.43    102.43 o 
  -1  29   4        2.60       -5.06    104.52 o 
   0  29   4       25.58      151.59    114.97 o 
   1  29   4       11.26      101.64    107.95 o 
  -4  30   4      507.96      622.74    110.90 o 
  -3  30   4     1178.13     1288.48    197.31 o 
  -2  30   4     1014.70     1048.87    151.34 o 
  -1  30   4      634.90      708.66    136.47 o 
   0  30   4      276.97      296.37    105.88 o 
  -2  31   4        2.26       18.54    120.20 o 
 -12   1   5      825.40      774.20     95.20 o 
 -11   1   5       92.04      140.55     69.80 o 
 -10   1   5       38.07       45.22     66.12 o 
  -9   1   5       27.53       18.53     58.35 o 
  -8   1   5      500.53      572.10    131.26 o 
  -7   1   5     4993.39     5165.44     69.11 o 
  -6   1   5     7771.39     7775.00     56.75 o 
  -5   1   5    14380.04    14244.08     77.61 o 
  -4   1   5    12012.58    12092.90     42.04 o 
  -3   1   5     3037.72     2991.11     24.57 o 
  -2   1   5     5155.90     5574.58     41.73 o 
  -1   1   5    20453.79    21361.71    140.37 o 
   0   1   5     7448.13     7348.79     52.90 o 
   1   1   5    10709.15    10672.42    184.15 o 
   2   1   5     8444.29     8504.93    127.69 o 
   3   1   5     1013.53     1027.92     77.28 o 
   4   1   5     1178.28     1117.33     79.46 o 
   5   1   5        0.07       -5.35     64.43 o 
   6   1   5      474.18      469.39    114.59 o 
   7   1   5      715.78      649.21     68.34 o 
 -12   2   5     1158.66     1094.19    136.35 o 
 -11   2   5     1836.82     2001.77    110.94 o 
 -10   2   5     4969.54     4860.55    139.31 o 
  -9   2   5     6734.11     6514.54    143.90 o 
  -8   2   5     6142.83     6211.62    125.99 o 
  -7   2   5     6226.59     6145.90     85.36 o 
  -6   2   5     1731.34     1718.63     33.44 o 
  -5   2   5    26678.34    26884.65    115.64 o 
  -4   2   5     3288.38     2950.92     23.89 o 
  -3   2   5    27414.54    26857.77    125.10 o 
  -2   2   5    19162.89    18598.01     70.45 o 
  -1   2   5    16890.68    16760.76    140.94 o 
   0   2   5    41980.25    43405.48    186.10 o 
   1   2   5      448.90      470.97     18.19 o 
   2   2   5     7052.79     7202.15    215.70 o 
   3   2   5     6837.87     6576.40    128.02 o 
   4   2   5     5594.60     5529.88    154.42 o 
   5   2   5     4833.21     4921.52    119.71 o 
   6   2   5     2605.83     2814.63     90.74 o 
   7   2   5      776.14      775.50     72.10 o 
 -12   3   5     1872.20     1848.13    121.69 o 
 -11   3   5     1239.57     1371.65    102.17 o 
 -10   3   5      334.26      328.88     74.51 o 
  -9   3   5      163.90      185.50     64.66 o 
  -8   3   5     1243.31     1188.01     73.49 o 
  -7   3   5     9641.93     9857.00    140.27 o 
  -6   3   5     6147.48     5748.07     53.79 o 
  -5   3   5     7651.55     7372.64     51.23 o 
  -4   3   5    20022.98    20399.05     60.86 o 
  -3   3   5    10696.00    10841.16     53.99 o 
  -2   3   5      702.36      706.01     25.02 o 
  -1   3   5    37759.33    38456.16    139.39 o 
   0   3   5    14616.37    14059.72    129.22 o 
   1   3   5    23910.92    22780.21    144.91 o 
   2   3   5     7447.43     7403.47     84.63 o 
   3   3   5     1815.49     1811.56     56.30 o 
   4   3   5     2277.15     2223.07     97.12 o 
   5   3   5      181.46      156.87     45.31 o 
   6   3   5      361.71      330.99     55.83 o 
   7   3   5     1333.08     1294.84     80.34 o 
 -12   4   5       31.91       16.26     80.10 o 
 -11   4   5      257.35      265.50     83.91 o 
 -10   4   5     1172.72     1195.19     93.81 o 
  -9   4   5      461.83      518.87     73.48 o 
  -8   4   5      102.47       82.95     56.40 o 
  -7   4   5      463.48      549.60     46.72 o 
  -6   4   5     1481.12     1587.09     32.81 o 
  -5   4   5     2715.12     2641.07     38.39 o 
  -4   4   5     1614.15     1534.69     23.48 o 
  -3   4   5      908.40      900.36     19.47 o 
  -2   4   5     2768.94     2683.53     49.22 o 
  -1   4   5     7146.21     7119.63     97.75 o 
   0   4   5      555.87      582.69     25.93 o 
   1   4   5      868.13     1000.74     26.46 o 
   2   4   5      711.66      630.27     24.29 o 
   3   4   5     1824.82     1934.89     58.13 o 
   4   4   5     2027.79     1907.92    111.53 o 
   5   4   5     2240.99     2222.21     78.32 o 
   6   4   5      299.85      341.18     54.41 o 
   7   4   5       17.18       34.49    114.04 o 
 -12   5   5      187.65      174.94     81.43 o 
 -11   5   5       16.14       66.45     80.53 o 
 -10   5   5        7.58       74.01     69.50 o 
  -9   5   5       23.11       34.25     64.63 o 
  -8   5   5      176.55      177.31     47.54 o 
  -7   5   5      843.55      911.86     52.74 o 
  -6   5   5       37.01       64.09     29.31 o 
  -5   5   5     7452.64     7626.07     59.26 o 
  -4   5   5    14730.52    15309.45     66.26 o 
  -3   5   5      599.33      658.35     21.09 o 
  -2   5   5     1489.91     1508.02     38.26 o 
  -1   5   5      643.53      595.05     21.82 o 
   0   5   5      645.46      652.45     26.09 o 
   1   5   5     1164.75     1195.97     66.25 o 
   2   5   5      641.57      637.60     47.07 o 
   3   5   5      487.54      439.42     18.64 o 
   4   5   5     2052.88     1955.43     97.05 o 
   5   5   5      432.83      363.37     64.87 o 
   6   5   5      131.34       41.87     59.16 o 
   7   5   5        3.57       56.64    115.03 o 
 -12   6   5     1055.27     1005.52    106.98 o 
 -11   6   5     1754.45     1793.08    114.66 o 
 -10   6   5     3048.45     3028.09    120.78 o 
  -9   6   5     7020.21     7213.77    160.67 o 
  -8   6   5     4074.56     3994.17     92.50 o 
  -7   6   5     4228.75     4280.77     87.96 o 
  -6   6   5     1306.69     1423.27     46.87 o 
  -5   6   5     2425.46     2356.12     39.67 o 
  -4   6   5    13207.12    13126.79     61.50 o 
  -3   6   5    29661.13    29485.29     96.07 o 
  -2   6   5    29892.65    29478.39    138.09 o 
  -1   6   5    12817.21    12636.29    139.56 o 
   0   6   5     6414.68     6491.55     53.14 o 
   1   6   5      617.94      568.83     36.88 o 
   2   6   5     1103.26     1059.33    110.02 o 
   3   6   5     2594.92     2457.06     67.39 o 
   4   6   5     7018.77     7017.34    159.03 o 
   5   6   5     5438.70     5433.23    112.06 o 
   6   6   5      431.54      400.84     55.70 o 
   7   6   5     1303.39     1322.54    115.98 o 
 -12   7   5     2919.89     2891.84    145.04 o 
 -11   7   5     1563.11     1533.76    135.34 o 
 -10   7   5      169.57      204.33     73.01 o 
  -9   7   5       87.56      122.52     53.82 o 
  -8   7   5     4844.30     4834.91    152.91 o 
  -7   7   5    12778.27    13397.38    158.20 o 
  -6   7   5    19667.60    19664.22     97.25 o 
  -5   7   5    32138.61    31293.34    128.87 o 
  -4   7   5    29280.48    29645.46     95.88 o 
  -3   7   5     9307.01     9198.44     81.55 o 
  -2   7   5     4838.52     5227.05    111.41 o 
  -1   7   5    13526.78    13769.68     95.35 o 
   0   7   5    14058.61    13693.46     96.95 o 
   1   7   5    22121.18    21902.72    256.84 o 
   2   7   5     7210.19     7303.54    114.17 o 
   3   7   5     3351.31     3434.33     78.98 o 
   4   7   5      720.64      730.43     78.12 o 
   5   7   5     1013.69     1014.03     68.00 o 
   6   7   5       96.78      151.55     50.15 o 
   7   7   5     1637.25     1568.16    272.40 o 
 -12   8   5      184.82      128.01     87.98 o 
 -11   8   5     2162.78     2085.78    121.64 o 
 -10   8   5     1291.03     1315.39     96.48 o 
  -9   8   5     1877.81     1911.49     77.97 o 
  -8   8   5     5805.72     5767.71    106.15 o 
  -7   8   5     1448.72     1505.29     44.56 o 
  -6   8   5      340.68      346.71     21.95 o 
  -5   8   5     2225.88     2123.77     53.17 o 
  -4   8   5    13523.32    13656.63     76.85 o 
  -3   8   5     5250.35     4896.58     49.82 o 
  -2   8   5    21289.74    20962.41    124.86 o 
  -1   8   5     6172.80     5928.59     69.66 o 
   0   8   5      184.22      166.67     22.49 o 
   1   8   5        5.86       16.37     34.41 o 
   2   8   5        4.10       53.47     40.98 o 
   3   8   5      434.63      356.16     66.27 o 
   4   8   5     2033.55     2034.55    104.42 o 
   5   8   5     3124.35     3218.96     95.01 o 
   6   8   5       10.61       34.85     51.37 o 
   7   8   5      238.26      302.08     96.05 o 
 -12   9   5       63.58       72.04     89.69 o 
 -11   9   5       37.16       31.84     83.90 o 
 -10   9   5      258.61      242.02     59.42 o 
  -9   9   5      269.75      290.75     41.70 o 
  -8   9   5      429.41      536.33     44.47 o 
  -7   9   5      363.21      358.28     31.74 o 
  -6   9   5      498.60      526.57     23.05 o 
  -5   9   5     1095.94     1122.20     44.16 o 
  -4   9   5      455.26      529.99     33.28 o 
  -3   9   5     3914.89     4141.73     52.04 o 
  -2   9   5     1818.01     1914.13     40.35 o 
  -1   9   5     2404.29     2439.02     53.00 o 
   0   9   5       40.65       26.20     25.08 o 
   1   9   5     1002.37     1056.73     48.62 o 
   2   9   5      830.31      832.28     59.30 o 
   3   9   5       15.02      -22.13     86.04 o 
   4   9   5      218.50      244.67     68.45 o 
   5   9   5        2.84       16.07     47.94 o 
   6   9   5      354.02      305.91     58.66 o 
   7   9   5       30.93      -45.80     91.08 o 
 -11  10   5      727.34      589.53     98.90 o 
 -10  10   5     1626.50     1635.86     88.96 o 
  -9  10   5     2361.41     2290.05     65.55 o 
  -8  10   5    10771.78    10648.75    112.93 o 
  -7  10   5     2845.94     2899.22     55.81 o 
  -6  10   5      373.56      364.32     24.35 o 
  -5  10   5     3987.66     3935.55     90.91 o 
  -4  10   5     5519.25     5369.40     49.08 o 
  -3  10   5    13958.42    13965.78     70.03 o 
  -2  10   5     3247.70     3237.32     49.59 o 
  -1  10   5     1058.83      912.24     47.61 o 
   0  10   5     2146.08     1957.15     52.94 o 
   1  10   5     2341.70     2442.99     71.53 o 
   2  10   5      885.45      954.18     66.30 o 
   3  10   5      360.49      276.14     82.38 o 
   4  10   5     1501.71     1437.58     70.77 o 
   5  10   5      687.79      682.54     69.25 o 
   6  10   5     1125.42     1137.73     75.89 o 
   7  10   5     1075.55     1164.36    116.50 o 
 -11  11   5      484.94      512.87     70.34 o 
 -10  11   5      157.00      163.16     59.79 o 
  -9  11   5     1069.17     1023.23     74.29 o 
  -8  11   5     6331.80     6373.37    137.10 o 
  -7  11   5     6111.46     6153.48     76.65 o 
  -6  11   5    16725.43    16724.13     96.97 o 
  -5  11   5    16493.58    16297.82     91.22 o 
  -4  11   5    31445.19    31611.54    215.11 o 
  -3  11   5      142.05      183.08     18.52 o 
  -2  11   5     2784.37     2727.94     41.78 o 
  -1  11   5     6114.27     5899.41     83.84 o 
   0  11   5    12202.64    12242.39    119.56 o 
   1  11   5     5948.57     5611.02     86.33 o 
   2  11   5     2948.70     2827.64    138.13 o 
   3  11   5     3640.60     3662.46    172.40 o 
   4  11   5     1819.60     1701.50     87.70 o 
   5  11   5       45.91       39.04     53.42 o 
   6  11   5     1101.78     1119.95     80.38 o 
   7  11   5     1060.75     1120.49    116.46 o 
 -11  12   5     1676.66     1623.47     92.22 o 
 -10  12   5     2797.21     2745.25    100.63 o 
  -9  12   5     3134.90     3143.18    100.85 o 
  -8  12   5    20452.58    20283.75    203.29 o 
  -7  12   5      378.54      405.01     34.12 o 
  -6  12   5       35.48       44.95     22.55 o 
  -5  12   5      380.98      369.63     22.53 o 
  -4  12   5     2150.60     1834.93     37.48 o 
  -3  12   5     7808.18     7176.30     53.91 o 
  -2  12   5    36213.41    36239.32    145.52 o 
  -1  12   5    14252.18    14278.75    140.89 o 
   0  12   5     6519.67     6331.20     94.33 o 
   1  12   5      642.57      659.91     45.49 o 
   2  12   5      489.85      498.31     92.21 o 
   3  12   5      870.47      784.62    106.02 o 
   4  12   5     3107.04     3106.06    112.29 o 
   5  12   5     2176.18     2071.46    102.18 o 
   6  12   5     2385.52     2464.39    116.40 o 
 -11  13   5       63.65       80.10     62.33 o 
 -10  13   5       49.29       33.73     62.52 o 
  -9  13   5      137.84      129.08     57.58 o 
  -8  13   5     3170.09     3003.80     69.94 o 
  -7  13   5       35.02       62.12     29.77 o 
  -6  13   5       14.39       14.92     22.29 o 
  -5  13   5      740.84      688.57     29.48 o 
  -4  13   5     5877.20     5602.94     78.75 o 
  -3  13   5       93.02      109.96     18.92 o 
  -2  13   5       10.66       -4.07     24.58 o 
  -1  13   5      391.76      347.85     66.89 o 
   0  13   5      950.35     1011.71     68.25 o 
   1  13   5      830.15      838.79     97.20 o 
   2  13   5     1032.11     1096.12    113.72 o 
   3  13   5      986.07      995.54     78.37 o 
   4  13   5      154.06      168.63     59.78 o 
   5  13   5      613.88      616.29     67.42 o 
   6  13   5      161.82      147.51     65.12 o 
 -11  14   5      146.54      140.48     63.09 o 
 -10  14   5      488.95      396.48     69.82 o 
  -9  14   5      816.80      700.26     86.14 o 
  -8  14   5       44.08       16.09     53.52 o 
  -7  14   5       72.62       65.96     30.46 o 
  -6  14   5      344.75      349.00     29.02 o 
  -5  14   5     1880.57     1930.24     38.30 o 
  -4  14   5     2749.36     2547.49     50.20 o 
  -3  14   5     4099.42     4225.46     47.58 o 
  -2  14   5     4404.96     4262.24     57.23 o 
  -1  14   5      265.57      280.66     64.02 o 
   0  14   5        8.55       28.74     66.44 o 
   1  14   5      326.30      350.88     86.87 o 
   2  14   5      247.41      262.01     87.24 o 
   3  14   5      625.00      699.07     73.97 o 
   4  14   5      355.18      383.74     72.78 o 
   5  14   5       95.41       80.18     60.24 o 
   6  14   5      363.77      367.19     94.08 o 
 -11  15   5      479.84      462.87     71.75 o 
 -10  15   5      173.67      153.64     65.12 o 
  -9  15   5      138.34      169.72     55.27 o 
  -8  15   5      402.17      440.06    102.26 o 
  -7  15   5     3102.43     3177.94     81.70 o 
  -6  15   5     8251.05     8227.40     79.44 o 
  -5  15   5     8442.51     8533.89     73.46 o 
  -4  15   5     3880.97     3845.96     74.23 o 
  -3  15   5      208.97      222.34     22.02 o 
  -2  15   5      873.57      839.14     40.13 o 
  -1  15   5     4446.35     4435.55    124.30 o 
   0  15   5    10686.20    11032.55    246.20 o 
   1  15   5     4174.38     3820.40    163.18 o 
   2  15   5     6521.91     6698.60    150.23 o 
   3  15   5     4766.08     4580.06    133.64 o 
   4  15   5     1941.74     1763.69    103.21 o 
   5  15   5      438.83      480.80     79.19 o 
   6  15   5      321.76      386.11    102.27 o 
 -11  16   5     1898.69     1937.48    105.15 o 
 -10  16   5     1846.61     1834.69     80.31 o 
  -9  16   5     3488.40     3506.14    104.36 o 
  -8  16   5     3331.24     3350.05     94.24 o 
  -7  16   5      815.54      826.10     58.43 o 
  -6  16   5       61.45       77.62     27.51 o 
  -5  16   5     2327.09     2213.40     46.06 o 
  -4  16   5     9517.23     9345.20    113.89 o 
  -3  16   5     8181.26     7982.53    141.16 o 
  -2  16   5     9143.88     8954.67    104.82 o 
  -1  16   5    10257.86    10065.78    123.40 o 
   0  16   5     4786.80     4555.73    175.85 o 
   1  16   5       34.36       46.32     65.12 o 
   2  16   5      643.90      702.62     82.60 o 
   3  16   5     1163.57     1071.67     89.42 o 
   4  16   5     4940.53     4655.41    140.80 o 
   5  16   5     4440.73     4234.26    143.68 o 
   6  16   5     3068.53     3344.90    157.55 o 
 -10  17   5       16.98       22.79     62.78 o 
  -9  17   5        6.68       16.72     54.12 o 
  -8  17   5     1391.68     1432.90     72.30 o 
  -7  17   5     5469.59     5645.54    106.94 o 
  -6  17   5     1664.46     1647.34     52.83 o 
  -5  17   5     2434.82     2473.94     48.88 o 
  -4  17   5      361.86      352.42     33.31 o 
  -3  17   5      129.43      125.33     22.40 o 
  -2  17   5       70.86       59.90     24.80 o 
  -1  17   5      705.90      670.35     47.76 o 
   0  17   5     2063.74     1940.84    137.89 o 
   1  17   5     5099.38     5059.27    135.50 o 
   2  17   5     4257.23     4254.71    188.80 o 
   3  17   5     1189.20     1350.20     94.19 o 
   4  17   5     1343.88     1452.93    104.96 o 
   5  17   5       49.93       31.07     76.60 o 
 -10  18   5      138.28      130.56     65.21 o 
  -9  18   5       36.17       42.75     59.57 o 
  -8  18   5      415.58      410.84     85.64 o 
  -7  18   5        3.36      -21.43     45.93 o 
  -6  18   5       62.89       46.03     38.10 o 
  -5  18   5        9.44       10.21     28.21 o 
  -4  18   5        0.06      -10.07     30.75 o 
  -3  18   5      100.85      119.84     34.26 o 
  -2  18   5        1.63       18.55     19.52 o 
  -1  18   5        7.30       30.70     29.70 o 
   0  18   5       71.81       17.61     93.67 o 
   1  18   5      100.57       80.64     61.42 o 
   2  18   5      186.54      129.08     70.08 o 
   3  18   5      211.03      142.06     75.13 o 
   4  18   5       31.17      117.96     74.42 o 
   5  18   5        1.25       28.03     74.58 o 
 -10  19   5       22.01       40.80     67.90 o 
  -9  19   5      125.40      128.37     80.51 o 
  -8  19   5      823.43      961.35     97.53 o 
  -7  19   5     2631.85     2488.42    112.19 o 
  -6  19   5     6280.75     6509.90    150.52 o 
  -5  19   5     5238.73     5132.05     83.21 o 
  -4  19   5     3180.91     3246.70     88.96 o 
  -3  19   5      302.61      293.40     36.54 o 
  -2  19   5       67.73       77.79     21.82 o 
  -1  19   5      777.37      742.63     53.80 o 
   0  19   5     1487.81     1472.67    130.68 o 
   1  19   5     2185.34     2120.97    102.84 o 
   2  19   5     1952.28     1861.83    105.88 o 
   3  19   5     2735.92     2561.91    121.77 o 
   4  19   5      405.11      431.01     83.82 o 
   5  19   5      107.68      136.26     80.15 o 
 -10  20   5     2750.41     2683.77    120.88 o 
  -9  20   5     3314.31     3412.84    148.42 o 
  -8  20   5     2377.12     2472.03    141.07 o 
  -7  20   5     1151.13      976.88     90.98 o 
  -6  20   5      120.69      130.84     57.95 o 
  -5  20   5      892.48      798.73     68.70 o 
  -4  20   5     4608.00     4399.32     99.74 o 
  -3  20   5     7907.21     7593.31    173.40 o 
  -2  20   5     6146.44     6056.69     84.90 o 
  -1  20   5     5353.53     5376.03    210.92 o 
   0  20   5      849.53      912.65    121.93 o 
   1  20   5      196.36      121.47     68.04 o 
   2  20   5        3.90       -7.82     72.58 o 
   3  20   5     1587.23     1581.29    104.95 o 
   4  20   5     2668.34     2567.63    123.79 o 
   5  20   5     2838.48     2522.85    191.53 o 
  -9  21   5       11.52       29.45     85.82 o 
  -8  21   5     1453.36     1428.53    107.35 o 
  -7  21   5     4014.75     4212.51    178.60 o 
  -6  21   5     5030.36     4813.86    117.50 o 
  -5  21   5     3693.80     3822.39     95.11 o 
  -4  21   5     2795.55     2525.83    116.47 o 
  -3  21   5     1423.33     1328.61    137.16 o 
  -2  21   5      897.05      766.25     59.14 o 
  -1  21   5      961.13      905.52     54.03 o 
   0  21   5     1692.90     1687.75     69.57 o 
   1  21   5     4368.11     4294.43    359.25 o 
   2  21   5     3964.91     3986.17    140.77 o 
   3  21   5     2100.53     1992.51    115.58 o 
   4  21   5      999.83      863.24     97.06 o 
  -9  22   5       65.83      153.48     85.33 o 
  -8  22   5      264.94      350.97     83.87 o 
  -7  22   5       32.65      -20.00     77.51 o 
  -6  22   5       29.95       31.69     56.93 o 
  -5  22   5     1180.31      999.22    106.92 o 
  -4  22   5      259.58      227.23     89.76 o 
  -3  22   5      759.23      836.56     93.72 o 
  -2  22   5     2413.87     2203.15    123.90 o 
  -1  22   5      208.05      147.14     39.27 o 
   0  22   5      228.65      201.98     56.07 o 
   1  22   5       18.63       21.72     67.64 o 
   2  22   5      129.05      137.73     78.03 o 
   3  22   5      310.36      323.88     80.95 o 
   4  22   5      300.52      277.36     81.67 o 
  -9  23   5       24.46       29.18     86.86 o 
  -8  23   5      294.30      313.33     84.69 o 
  -7  23   5      471.80      469.93     84.57 o 
  -6  23   5       11.75       -6.48     55.39 o 
  -5  23   5     1516.66     1515.16    112.06 o 
  -4  23   5     2140.29     1971.99    120.92 o 
  -3  23   5     1946.91     1963.45    120.14 o 
  -2  23   5      784.28      785.82     95.89 o 
  -1  23   5      384.57      383.65    110.27 o 
   0  23   5      309.84      331.23    111.27 o 
   1  23   5      389.89      208.07     95.11 o 
   2  23   5      417.37      471.48     88.67 o 
   3  23   5     1176.47     1089.56    177.71 o 
   4  23   5       13.97       25.91     76.69 o 
  -8  24   5     2223.57     2158.67    126.98 o 
  -7  24   5     1170.67      967.60     99.26 o 
  -6  24   5       24.86       12.66     58.11 o 
  -5  24   5      135.86      221.65    103.62 o 
  -4  24   5     4785.32     4491.45    185.84 o 
  -3  24   5    10505.96    10440.09    265.11 o 
  -2  24   5     4110.46     4198.51    158.73 o 
  -1  24   5     5547.55     5653.44    232.36 o 
   0  24   5     1442.83     1625.90    147.48 o 
   1  24   5      514.37      399.39    116.31 o 
   2  24   5       70.56      153.40     84.98 o 
   3  24   5      511.30      612.00     88.84 o 
  -8  25   5     1216.61     1049.41    206.62 o 
  -7  25   5     4751.70     4669.50    290.12 o 
  -6  25   5     4972.20     4913.60    175.19 o 
  -5  25   5     4196.32     4261.32    161.73 o 
  -4  25   5     1070.56      980.07    108.71 o 
  -3  25   5       46.52       51.75    101.41 o 
  -2  25   5     1040.98      879.62    145.90 o 
  -1  25   5     1232.84     1265.36    135.86 o 
   0  25   5     2304.02     2377.46    160.70 o 
   1  25   5     2779.38     2732.03    184.96 o 
   2  25   5     3877.56     4092.68    178.25 o 
   3  25   5     1751.46     1794.43    119.36 o 
  -7  26   5      525.10      388.36    150.15 o 
  -6  26   5        0.44      -31.06    103.13 o 
  -5  26   5      892.80      763.00    117.79 o 
  -4  26   5      485.75      378.43     96.79 o 
  -3  26   5      415.27      378.16     97.63 o 
  -2  26   5     2338.69     2480.41    177.52 o 
  -1  26   5      905.74      937.11    136.69 o 
   0  26   5      583.06      497.61    123.90 o 
   1  26   5      368.54      291.40    105.18 o 
   2  26   5       87.82       63.09     87.23 o 
  -7  27   5        6.29      138.28    170.84 o 
  -6  27   5       10.55       -4.73     82.79 o 
  -5  27   5        1.04       47.34     89.41 o 
  -4  27   5        0.20       30.89     91.70 o 
  -3  27   5      204.59      187.01     91.95 o 
  -2  27   5       10.90        6.07     95.04 o 
  -1  27   5      129.65      123.14     97.79 o 
   0  27   5       76.25       56.10     97.93 o 
   1  27   5        4.61       78.43    102.18 o 
   2  27   5      141.27       96.57     95.42 o 
  -6  28   5        0.10        5.63    110.12 o 
  -5  28   5      264.62      425.04    128.82 o 
  -4  28   5     1312.08     1188.41    121.34 o 
  -3  28   5     1823.52     1880.36    129.72 o 
  -2  28   5      730.06      760.24    128.24 o 
  -1  28   5     1004.77     1109.03    143.66 o 
   0  28   5      642.59      706.57    136.36 o 
   1  28   5        0.55        5.71    114.88 o 
  -5  29   5     3090.43     3293.13    163.18 o 
  -4  29   5     2304.71     2385.17    151.92 o 
  -3  29   5      218.55      258.77     99.68 o 
  -2  29   5       43.18       97.45    116.07 o 
  -1  29   5      660.70      792.77    143.75 o 
   0  29   5     1828.06     1972.64    170.27 o 
  -4  30   5     1044.01     1022.84    128.97 o 
  -3  30   5     2600.44     2678.24    199.66 o 
  -2  30   5     2252.73     2004.97    185.82 o 
  -1  30   5     1215.10     1411.88    150.46 o 
 -12   0   6     1100.46     1125.94    145.57 o 
 -11   0   6      710.76      738.22    113.70 o 
 -10   0   6     7630.56     7154.79    222.86 o 
  -9   0   6     5906.33     5673.09    181.26 o 
  -8   0   6     5325.14     5132.54    158.77 o 
  -7   0   6     7533.46     7404.83    139.94 o 
  -6   0   6      622.74      685.14     34.34 o 
  -5   0   6      410.78      371.10     22.00 o 
  -4   0   6     7106.69     6640.80     85.77 o 
  -3   0   6    41954.22    41551.37    212.25 o 
  -2   0   6    83242.73    83837.95    434.65 o 
  -1   0   6    45737.62    47081.42    191.09 o 
   0   0   6     4334.59     4280.48    217.17 o 
   1   0   6      175.57      173.82     60.83 o 
   2   0   6     4002.60     4045.32    141.69 o 
   3   0   6     3805.58     3667.56    153.81 o 
   4   0   6     5970.29     6004.30    204.75 o 
   5   0   6     4077.04     3949.40    190.00 o 
   6   0   6     2347.30     2465.48    176.34 o 
   7   0   6     1410.60     1569.17    181.94 o 
 -12   1   6      645.39      673.90    139.13 o 
 -11   1   6      749.92      763.67     89.10 o 
 -10   1   6      748.48      730.64     97.50 o 
  -9   1   6      733.50      737.86     68.68 o 
  -8   1   6     2796.24     2510.21     72.77 o 
  -7   1   6     5412.76     5273.47     55.51 o 
  -6   1   6    17284.45    16519.25     90.94 o 
  -5   1   6     7336.94     6974.49     68.06 o 
  -4   1   6     7602.77     7673.59     51.74 o 
  -3   1   6     3077.11     3252.53     36.74 o 
  -2   1   6    35135.95    36571.62    111.81 o 
  -1   1   6    26921.69    26697.23    129.74 o 
   0   1   6     7183.07     6796.65     67.37 o 
   1   1   6     9232.93     9206.29    122.66 o 
   2   1   6     7155.49     7451.94    128.02 o 
   3   1   6     2988.26     3120.38    103.07 o 
   4   1   6      116.91      188.80     64.41 o 
   5   1   6       92.97      103.91     45.16 o 
   6   1   6      573.13      560.41     90.15 o 
   7   1   6     1543.39     1551.89    126.80 o 
 -12   2   6       63.18       32.44     74.77 o 
 -11   2   6       19.21        9.59     66.33 o 
 -10   2   6       72.84       79.87     62.43 o 
  -9   2   6      413.98      395.64     64.41 o 
  -8   2   6      376.30      376.30     36.90 o 
  -7   2   6        1.53       12.53     21.55 o 
  -6   2   6     3639.78     3652.53     42.06 o 
  -5   2   6     7074.22     7388.88     43.92 o 
  -4   2   6      950.52     1018.84     18.66 o 
  -3   2   6     4374.41     4479.41     42.35 o 
  -2   2   6     1269.95     1162.79     20.58 o 
  -1   2   6      396.86      475.59     25.66 o 
   0   2   6       36.92       83.64     18.63 o 
   1   2   6      410.66      439.08     26.45 o 
   2   2   6      148.48      155.92     29.33 o 
   3   2   6       38.30       45.40     33.06 o 
   4   2   6       48.36       46.90     59.07 o 
   5   2   6       19.97       59.13     42.17 o 
   6   2   6      176.17      230.53     76.93 o 
   7   2   6      210.12      335.63     97.19 o 
 -12   3   6      459.70      481.58     89.15 o 
 -11   3   6       59.28       20.45     74.55 o 
 -10   3   6       18.43        3.16     90.18 o 
  -9   3   6      161.19      309.54     87.90 o 
  -8   3   6      311.43      331.31     35.75 o 
  -7   3   6     3558.20     3507.46     56.88 o 
  -6   3   6    22617.39    23213.04    119.87 o 
  -5   3   6    15113.72    15234.62     70.42 o 
  -4   3   6     8105.48     8410.58     59.57 o 
  -3   3   6    11127.09    11833.49    116.86 o 
  -2   3   6       30.29       18.39     14.35 o 
  -1   3   6      410.00      430.83     23.44 o 
   0   3   6     3814.00     3714.53     59.05 o 
   1   3   6     3270.96     3082.19     58.66 o 
   2   3   6      172.05      147.36     29.98 o 
   3   3   6      427.23      440.69     41.39 o 
   4   3   6       15.48       60.29     63.85 o 
   5   3   6       54.01       65.30     45.71 o 
   6   3   6      142.34      159.17     75.81 o 
 -12   4   6      992.23     1089.97    106.61 o 
 -11   4   6     3320.63     3412.28    134.64 o 
 -10   4   6     7999.83     8062.45    594.37 o 
  -9   4   6     5393.42     5117.06    293.82 o 
  -8   4   6     4480.06     4445.94     82.97 o 
  -7   4   6     1513.23     1531.63     36.17 o 
  -6   4   6     2063.15     2131.80     31.24 o 
  -5   4   6     4993.34     4723.48     50.12 o 
  -4   4   6    10132.69     9848.73     91.22 o 
  -3   4   6    48223.54    47543.97    205.84 o 
  -2   4   6    31027.63    31000.28    180.40 o 
  -1   4   6     2979.75     2844.09     43.37 o 
   0   4   6       29.91       72.73     21.63 o 
   1   4   6      115.90      103.38     15.95 o 
   2   4   6     3215.23     3135.36     57.72 o 
   3   4   6     3319.59     3271.09     74.36 o 
   4   4   6     3514.74     3451.87    119.60 o 
   5   4   6     3685.20     3685.86     95.80 o 
   6   4   6     2091.98     2057.05    172.70 o 
 -12   5   6     1171.66     1296.06    222.67 o 
 -11   5   6      504.64      512.18     87.97 o 
 -10   5   6      109.12       65.55     61.79 o 
  -9   5   6     1231.31     1291.68     84.06 o 
  -8   5   6     4559.30     4543.85     65.23 o 
  -7   5   6     5459.89     5296.61     54.91 o 
  -6   5   6     8366.76     8178.34     87.03 o 
  -5   5   6    21289.03    21190.63     99.71 o 
  -4   5   6     8576.31     8827.10     67.16 o 
  -3   5   6      845.53      901.00     30.89 o 
  -2   5   6     6417.61     6464.54     54.01 o 
  -1   5   6    12846.11    12991.93    170.74 o 
   0   5   6    11236.35    10902.14     77.78 o 
   1   5   6    13729.57    13648.03    143.15 o 
   2   5   6     6402.35     6238.07    108.90 o 
   3   5   6     3801.69     3806.26     82.61 o 
   4   5   6     1691.45     1723.67    104.98 o 
   5   5   6        1.38       44.12     48.07 o 
   6   5   6       59.22       37.14     83.94 o 
 -12   6   6      487.23      603.83     94.11 o 
 -11   6   6      985.12      889.15     92.52 o 
 -10   6   6      347.35      363.06     72.46 o 
  -9   6   6     1499.18     1508.57     72.72 o 
  -8   6   6      984.68      926.90     35.39 o 
  -7   6   6     1578.42     1527.81     33.25 o 
  -6   6   6      356.67      396.94     29.51 o 
  -5   6   6     3517.14     3532.44     45.02 o 
  -4   6   6     2717.33     2678.26     39.12 o 
  -3   6   6     7749.19     7530.27     76.39 o 
  -2   6   6     8206.46     8317.46     71.54 o 
  -1   6   6     2100.84     2002.27     41.47 o 
   0   6   6      505.50      512.32     32.96 o 
   1   6   6        4.79       46.24     30.47 o 
   2   6   6      151.87      142.82     23.89 o 
   3   6   6     3162.54     2920.35     80.24 o 
   4   6   6     2304.75     2293.34    109.27 o 
   5   6   6      218.06      226.76     53.60 o 
   6   6   6      866.56      896.60    134.49 o 
 -12   7   6        7.23        7.79     82.52 o 
 -11   7   6        8.51        9.99     72.79 o 
 -10   7   6       34.72       60.33     65.38 o 
  -9   7   6      160.04      168.83     54.66 o 
  -8   7   6      112.34      109.65     36.56 o 
  -7   7   6        7.25       25.62     12.52 o 
  -6   7   6      331.09      354.65     32.00 o 
  -5   7   6       15.50       59.48     30.58 o 
  -4   7   6      902.32      985.27     40.43 o 
  -3   7   6      248.15      301.03     41.49 o 
  -2   7   6      614.27      539.10     31.45 o 
  -1   7   6      406.18      435.17     24.48 o 
   0   7   6      768.36      849.95     32.45 o 
   1   7   6      809.76      847.21     44.75 o 
   2   7   6       50.43       67.10     35.09 o 
   3   7   6     1266.46     1182.11     35.37 o 
   4   7   6      616.91      534.63     80.94 o 
   5   7   6      286.18      267.62     52.44 o 
   6   7   6       10.45       22.71     77.18 o 
 -12   8   6      614.43      659.04     98.64 o 
 -11   8   6      957.21     1172.45    105.05 o 
 -10   8   6     3279.02     3227.77     99.76 o 
  -9   8   6     4788.23     4639.03     79.53 o 
  -8   8   6     3267.65     3197.06     52.46 o 
  -7   8   6      825.94      813.89     19.09 o 
  -6   8   6       33.47       37.94     32.06 o 
  -5   8   6     7071.81     7280.42     93.16 o 
  -4   8   6     9933.78     9811.17     91.80 o 
  -3   8   6    11445.64    11267.63    142.90 o 
  -2   8   6    13508.85    13265.59    101.46 o 
  -1   8   6    11710.46    12057.56    181.91 o 
   0   8   6     1809.60     1793.36     39.85 o 
   1   8   6      284.27      270.87     50.70 o 
   2   8   6     1849.08     1816.92     91.92 o 
   3   8   6     3825.11     3796.25     87.23 o 
   4   8   6     2366.56     2165.58    113.90 o 
   5   8   6     1117.23     1129.85     69.76 o 
   6   8   6      539.58      679.69     93.49 o 
 -12   9   6     2182.40     2162.30    183.66 o 
 -11   9   6     1113.81     1199.53    108.80 o 
 -10   9   6        2.73      -18.58     59.24 o 
  -9   9   6     1192.46     1217.29     63.32 o 
  -8   9   6     8111.79     8215.57    107.45 o 
  -7   9   6     5122.75     5008.13    104.64 o 
  -6   9   6    18599.42    18596.62    124.81 o 
  -5   9   6    30146.95    30380.79    200.82 o 
  -4   9   6    11348.83    11176.03    167.24 o 
  -3   9   6        8.27       17.07     24.37 o 
  -2   9   6      474.51      532.26     35.59 o 
  -1   9   6     6549.29     6656.92     90.03 o 
   0   9   6    15297.36    15214.90    114.49 o 
   1   9   6    16661.07    16436.47    177.62 o 
   2   9   6     2397.04     2255.04     80.56 o 
   3   9   6     1139.19     1220.41     87.36 o 
   4   9   6      478.03      492.27     78.70 o 
   5   9   6       33.80       78.78     47.29 o 
   6   9   6      222.08      145.20     84.70 o 
 -12  10   6     1883.87     1880.49    127.53 o 
 -11  10   6     2605.13     2536.79    132.49 o 
 -10  10   6     3498.72     3434.01    104.96 o 
  -9  10   6     2838.25     2789.65     80.69 o 
  -8  10   6      926.70      978.59     36.83 o 
  -7  10   6     1692.18     1586.90     58.65 o 
  -6  10   6      462.83      483.81     41.69 o 
  -5  10   6      244.80      200.90     37.86 o 
  -4  10   6    16313.57    16404.79     82.95 o 
  -3  10   6     6399.99     6368.57     69.81 o 
  -2  10   6     5541.32     5154.95     84.72 o 
  -1  10   6     5440.57     5210.76    119.99 o 
   0  10   6     1270.09     1300.39     45.33 o 
   1  10   6      579.71      529.01     57.69 o 
   2  10   6        6.12       21.17     49.10 o 
   3  10   6     1233.33     1206.65    115.82 o 
   4  10   6     3000.33     3005.87     90.90 o 
   5  10   6     1251.86     1220.88     99.62 o 
   6  10   6      629.48      639.12     95.50 o 
 -12  11   6       18.13       16.53     85.31 o 
 -11  11   6       83.95       72.34     59.86 o 
 -10  11   6        4.23       27.20     48.74 o 
  -9  11   6      598.36      530.78     58.15 o 
  -8  11   6     2396.78     2351.26     49.91 o 
  -7  11   6      753.56      705.78     37.49 o 
  -6  11   6      171.98      184.40     38.56 o 
  -5  11   6     1267.42     1190.31     48.55 o 
  -4  11   6       47.34       41.45     18.16 o 
  -3  11   6     2297.13     2284.90     43.97 o 
  -2  11   6     1105.98     1200.77     42.30 o 
  -1  11   6        3.45       14.89     43.09 o 
   0  11   6        8.68       10.65     30.17 o 
   1  11   6      811.77      802.93     44.31 o 
   2  11   6      553.00      604.46    102.15 o 
   3  11   6       48.89       55.05     95.68 o 
   4  11   6       32.03       26.41     52.77 o 
   5  11   6       33.10      148.77     80.57 o 
   6  11   6       63.45       25.96     85.06 o 
 -11  12   6      796.08      753.93     74.50 o 
 -10  12   6     1223.08     1245.74     68.49 o 
  -9  12   6     2372.71     2297.11     70.51 o 
  -8  12   6     4178.28     4234.17     92.33 o 
  -7  12   6      202.89      180.24     18.34 o 
  -6  12   6      516.61      545.24     44.24 o 
  -5  12   6     4450.61     4694.32     78.09 o 
  -4  12   6       70.51       66.86     19.70 o 
  -3  12   6     2579.36     2333.17     72.11 o 
  -2  12   6     1398.52     1250.66     44.54 o 
  -1  12   6     1060.31     1011.56     59.42 o 
   0  12   6      795.24      786.23     46.21 o 
   1  12   6      763.47      721.64     45.09 o 
   2  12   6      337.61      313.13     98.66 o 
   3  12   6      276.48      270.06    103.36 o 
   4  12   6     1492.40     1402.18     77.54 o 
   5  12   6      393.00      440.83     88.95 o 
   6  12   6      592.74      611.09     99.23 o 
 -11  13   6      221.82      196.84     53.08 o 
 -10  13   6        0.03       34.21     51.28 o 
  -9  13   6     4342.73     4196.82     85.63 o 
  -8  13   6     5632.53     5837.76    103.90 o 
  -7  13   6     6257.51     6194.61    117.74 o 
  -6  13   6    12470.59    12088.86    148.40 o 
  -5  13   6    17114.56    16730.62    171.37 o 
  -4  13   6     2657.17     2539.23     80.47 o 
  -3  13   6       68.36      110.70     24.52 o 
  -2  13   6     1411.34     1295.30     58.86 o 
  -1  13   6     6458.78     6226.86    196.11 o 
   0  13   6     9338.95     9078.95    166.85 o 
   1  13   6     1314.86     1357.31    118.04 o 
   2  13   6     4317.39     4381.92    181.62 o 
   3  13   6     2590.36     2701.88    161.24 o 
   4  13   6      970.41     1064.22     72.97 o 
   5  13   6      115.85      102.21     82.40 o 
   6  13   6      742.40      668.90    104.29 o 
 -11  14   6     2039.40     2083.22     84.46 o 
 -10  14   6     3901.94     3931.14     88.64 o 
  -9  14   6     3939.57     3830.76     93.08 o 
  -8  14   6     3459.19     3439.86     85.21 o 
  -7  14   6       84.65       98.75     39.89 o 
  -6  14   6        1.90       -9.14     49.15 o 
  -5  14   6     3394.47     3310.91     53.99 o 
  -4  14   6    13703.05    13527.20     94.19 o 
  -3  14   6    19046.21    19271.27    139.35 o 
  -2  14   6    13882.87    13829.15    285.55 o 
  -1  14   6     7588.17     7674.40    209.42 o 
   0  14   6      653.32      596.11     90.20 o 
   1  14   6      231.67      179.46     98.58 o 
   2  14   6      864.17      988.00    130.52 o 
   3  14   6     3883.68     4021.02    127.54 o 
   4  14   6     5359.27     5421.14    147.60 o 
   5  14   6      559.49      674.27     94.08 o 
 -11  15   6       75.63       83.07     52.79 o 
 -10  15   6       83.37       94.27     45.57 o 
  -9  15   6       70.39       95.32     48.00 o 
  -8  15   6     2027.70     2046.46     78.80 o 
  -7  15   6      112.86      172.76     42.10 o 
  -6  15   6      335.48      382.20     28.02 o 
  -5  15   6     3053.47     2945.84     65.95 o 
  -4  15   6      249.40      228.92     26.60 o 
  -3  15   6      725.25      701.08     34.02 o 
  -2  15   6        5.11       -8.80     65.36 o 
  -1  15   6     1455.20     1478.29    123.81 o 
   0  15   6     6612.70     6482.12    204.27 o 
   1  15   6     7379.34     7096.38    218.75 o 
   2  15   6     3449.42     3293.72    115.12 o 
   3  15   6       94.03      143.29     67.96 o 
   4  15   6       90.22       65.62     74.41 o 
   5  15   6      676.60      546.37     93.36 o 
 -11  16   6       49.35       35.71     58.91 o 
 -10  16   6      218.76      223.39     46.36 o 
  -9  16   6      593.95      595.55     57.50 o 
  -8  16   6      205.80      213.70     54.03 o 
  -7  16   6      166.65      195.75     42.13 o 
  -6  16   6      384.25      376.63     31.98 o 
  -5  16   6      593.12      575.30     39.80 o 
  -4  16   6      773.10      748.70     38.03 o 
  -3  16   6      358.13      388.27     28.59 o 
  -2  16   6      789.07      732.34     80.34 o 
  -1  16   6      235.51      225.64     95.83 o 
   0  16   6      169.62      320.66    101.04 o 
   1  16   6      167.75      179.09     69.05 o 
   2  16   6       47.10       -0.08     63.48 o 
   3  16   6        0.93      -17.30     68.64 o 
   4  16   6      273.89      237.09    101.72 o 
   5  16   6      350.17      408.27     88.69 o 
 -11  17   6      224.74      251.79     64.16 o 
 -10  17   6       11.82       30.64     54.66 o 
  -9  17   6      189.31      256.99     49.74 o 
  -8  17   6      791.34      939.30     66.87 o 
  -7  17   6     3159.08     3299.79    121.75 o 
  -6  17   6     5552.78     5443.97    116.41 o 
  -5  17   6     3994.55     3939.08     78.53 o 
  -4  17   6     2738.04     2667.67     83.26 o 
  -3  17   6      125.24      151.19     31.47 o 
  -2  17   6      551.65      485.86     77.09 o 
  -1  17   6     6786.21     6997.70    215.43 o 
   0  17   6     4486.33     4682.90    190.59 o 
   1  17   6     6388.44     6478.89    291.32 o 
   2  17   6     6168.81     5937.14    151.79 o 
   3  17   6     2012.70     1888.14    104.92 o 
   4  17   6      126.64       70.80     76.65 o 
   5  17   6        0.50        4.02     76.88 o 
 -10  18   6     2966.13     3089.16    145.32 o 
  -9  18   6     2516.94     2555.44    106.69 o 
  -8  18   6     2101.38     2185.83    311.13 o 
  -7  18   6      908.55      820.23     69.07 o 
  -6  18   6      570.49      550.32     63.30 o 
  -5  18   6     4382.19     4127.07    127.64 o 
  -4  18   6     6678.55     6419.55     99.44 o 
  -3  18   6    11290.96    11283.39    140.06 o 
  -2  18   6     9653.47     9691.03    186.89 o 
  -1  18   6     3457.71     3274.27    165.98 o 
   0  18   6     2915.81     3057.08    169.26 o 
   1  18   6      317.62      304.95     75.94 o 
   2  18   6      620.16      555.28     82.60 o 
   3  18   6     7509.58     7281.72    173.82 o 
   4  18   6     3254.73     3572.16    204.75 o 
   5  18   6     1047.41     1013.13    139.97 o 
 -10  19   6        2.11      -10.23     65.58 o 
  -9  19   6     1154.57     1008.53    104.25 o 
  -8  19   6     5596.04     5743.29    164.26 o 
  -7  19   6     3843.48     3951.57    110.43 o 
  -6  19   6     4862.12     4709.76    111.80 o 
  -5  19   6     2508.27     2575.65    125.71 o 
  -4  19   6      711.45      707.91     59.23 o 
  -3  19   6       34.49       43.11     28.36 o 
  -2  19   6       16.70       66.15     77.64 o 
  -1  19   6     3673.85     3676.87    169.60 o 
   0  19   6     2107.39     2189.92    154.22 o 
   1  19   6     2507.20     2577.97    115.18 o 
   2  19   6     2219.44     2140.51    134.27 o 
   3  19   6      619.16      717.75     94.11 o 
   4  19   6      162.25      114.31    113.08 o 
 -10  20   6       34.60       47.01     69.61 o 
  -9  20   6      166.11      172.00     85.59 o 
  -8  20   6       31.76       56.28     77.91 o 
  -7  20   6      181.61      213.03     63.15 o 
  -6  20   6      450.12      431.12     64.14 o 
  -5  20   6       61.91       47.07     86.84 o 
  -4  20   6      104.29       95.02     79.48 o 
  -3  20   6      195.50      179.41     41.52 o 
  -2  20   6      746.24      741.30     54.43 o 
  -1  20   6     1920.11     1780.72    147.45 o 
   0  20   6        0.58        6.07     92.76 o 
   1  20   6        0.40        0.40     71.34 o 
   2  20   6       76.63       31.13     76.88 o 
   3  20   6      183.51      227.74     81.53 o 
   4  20   6      244.72      344.74    112.77 o 
  -9  21   6       65.20       69.83     83.20 o 
  -8  21   6      619.14      574.35     90.51 o 
  -7  21   6     2069.80     1932.85     91.11 o 
  -6  21   6      563.78      718.12     94.93 o 
  -5  21   6     3504.36     3324.31    135.20 o 
  -4  21   6      264.77      231.15     79.16 o 
  -3  21   6        3.13      -29.41     85.65 o 
  -2  21   6      970.07     1000.98     97.76 o 
  -1  21   6     2573.15     2594.73    173.30 o 
   0  21   6      426.65      456.34    100.32 o 
   1  21   6      804.43      870.54     92.74 o 
   2  21   6      871.50      940.05     95.14 o 
   3  21   6      582.87      477.43     92.29 o 
   4  21   6       21.43      -26.20     95.85 o 
  -9  22   6     2215.61     2200.49    147.76 o 
  -8  22   6     1940.44     1982.43    119.93 o 
  -7  22   6     2631.12     2367.14     99.51 o 
  -6  22   6        1.39      -18.76     77.58 o 
  -5  22   6     3354.23     3253.91    142.77 o 
  -4  22   6     3947.87     3879.28    183.10 o 
  -3  22   6     3595.52     3731.97    143.29 o 
  -2  22   6     1742.31     1832.68     69.03 o 
  -1  22   6     7584.59     7586.23    244.24 o 
   0  22   6     1857.19     1666.90    144.19 o 
   1  22   6      263.24      170.42    106.90 o 
   2  22   6      393.14      451.35    108.01 o 
   3  22   6     1824.97     1812.55    118.75 o 
  -9  23   6      774.57      710.39     98.96 o 
  -8  23   6     2323.54     2202.26    290.59 o 
  -7  23   6     3473.65     3401.38    110.59 o 
  -6  23   6     3229.51     3280.07    150.86 o 
  -5  23   6     2195.13     2288.27    185.69 o 
  -4  23   6     1746.19     1613.77    134.42 o 
  -3  23   6     2037.28     1889.47    112.83 o 
  -2  23   6      896.45     1088.02    122.38 o 
  -1  23   6     2641.65     2644.90    189.73 o 
   0  23   6     2044.00     1977.00    170.53 o 
   1  23   6     3509.28     3593.16    197.76 o 
   2  23   6     2878.38     2840.70    138.10 o 
   3  23   6     1100.12     1042.54    107.07 o 
  -8  24   6      604.09      506.48     91.79 o 
  -7  24   6       66.55       81.98     65.88 o 
  -6  24   6      533.93      455.91    101.43 o 
  -5  24   6      647.03      637.27     91.88 o 
  -4  24   6      773.25      824.84    128.57 o 
  -3  24   6      533.06      533.86     88.01 o 
  -2  24   6     1673.04     1438.10    153.76 o 
  -1  24   6      756.82      915.69    130.12 o 
   0  24   6      326.83      262.47    112.81 o 
   1  24   6       76.76      159.02     88.79 o 
   2  24   6      183.84      254.94     88.19 o 
   3  24   6      108.70       49.90    107.39 o 
  -8  25   6        1.34        2.12    146.06 o 
  -7  25   6      280.03      282.78     99.34 o 
  -6  25   6      152.65      110.86     84.01 o 
  -5  25   6      834.69      733.79    107.40 o 
  -4  25   6      908.28      760.58    104.33 o 
  -3  25   6      947.03      685.99    102.17 o 
  -2  25   6      771.46      718.97    129.90 o 
  -1  25   6      391.15      411.20    128.09 o 
   0  25   6      361.43      367.54    105.99 o 
   1  25   6       66.81       59.59    105.38 o 
   2  25   6        1.85       54.17     78.90 o 
  -7  26   6      260.44      177.17     83.96 o 
  -6  26   6        1.55      -51.22     97.72 o 
  -5  26   6     1188.77     1070.25    114.90 o 
  -4  26   6     3894.50     3881.41    159.63 o 
  -3  26   6     2565.20     2708.89    207.64 o 
  -2  26   6      992.18     1177.28    132.36 o 
  -1  26   6     2171.10     2145.98    167.55 o 
   0  26   6      314.04      321.67    129.69 o 
   1  26   6       41.55      -18.57    123.59 o 
  -7  27   6     2381.11     2378.46    245.75 o 
  -6  27   6     3203.34     3424.67    163.22 o 
  -5  27   6     1623.76     1621.81    132.80 o 
  -4  27   6      413.71      439.99    104.43 o 
  -3  27   6      118.60       85.31     95.84 o 
  -2  27   6      179.57       95.65    120.25 o 
  -1  27   6     1085.62     1226.83    162.23 o 
   0  27   6     2562.79     2600.56    187.28 o 
   1  27   6     2699.77     2395.49    191.98 o 
  -6  28   6       79.20       78.31    104.74 o 
  -5  28   6      218.08      281.53     87.17 o 
  -4  28   6      592.63      659.44    111.88 o 
  -3  28   6     1116.99     1067.90    121.10 o 
  -2  28   6     1304.61     1546.18    167.86 o 
  -1  28   6      902.97      900.60    131.77 o 
   0  28   6      369.97      486.33    134.75 o 
  -5  29   6      253.87      229.39    104.64 o 
  -4  29   6       57.61       73.81     98.50 o 
  -3  29   6        1.28       32.42    117.47 o 
  -2  29   6        6.94        0.23    106.31 o 
  -1  29   6       99.84      132.16    126.49 o 
 -12   1   7      400.37      488.06     84.67 o 
 -11   1   7        2.38       13.07     69.92 o 
 -10   1   7      269.31      242.33     50.62 o 
  -9   1   7      664.56      659.54     47.11 o 
  -8   1   7     1961.99     1905.48     41.31 o 
  -7   1   7     4585.70     4409.59     56.13 o 
  -6   1   7     4519.22     4313.66     44.26 o 
  -5   1   7    13415.12    13828.17     62.65 o 
  -4   1   7     4265.29     4533.72     66.29 o 
  -3   1   7       86.56      126.68     25.05 o 
  -2   1   7     9487.73     9652.53     56.78 o 
  -1   1   7      648.67      488.73     26.71 o 
   0   1   7     5603.23     5389.09    107.84 o 
   1   1   7     5440.50     5141.05    119.84 o 
   2   1   7     1232.64     1286.94     46.34 o 
   3   1   7     1389.23     1322.02     55.27 o 
   4   1   7        7.78       58.69     64.48 o 
   5   1   7      505.37      533.36     82.50 o 
   6   1   7      525.53      435.56     90.84 o 
 -12   2   7     2306.22     2358.70    170.99 o 
 -11   2   7     6785.40     6680.69    162.00 o 
 -10   2   7     6436.10     6423.48    106.98 o 
  -9   2   7     5722.11     5315.73    102.64 o 
  -8   2   7     3205.74     3063.45     93.97 o 
  -7   2   7     2691.53     2841.72     45.18 o 
  -6   2   7      115.18      106.68     16.27 o 
  -5   2   7     7436.82     7178.56     46.28 o 
  -4   2   7    33549.99    33614.72    156.66 o 
  -3   2   7    41627.06    41709.95    211.12 o 
  -2   2   7    10071.97     9910.05     86.85 o 
  -1   2   7     9031.60     8728.86    100.48 o 
   0   2   7      633.58      654.45     26.13 o 
   1   2   7      817.56      758.10     26.17 o 
   2   2   7     6422.04     6373.43     83.29 o 
   3   2   7     3027.94     3058.42     72.12 o 
   4   2   7     4732.91     4616.80    308.44 o 
   5   2   7     2736.14     2793.18    127.01 o 
   6   2   7     1325.85     1307.58    110.04 o 
 -12   3   7     1220.52     1218.45    104.15 o 
 -11   3   7      172.30      176.94     76.10 o 
 -10   3   7      346.77      361.54     58.75 o 
  -9   3   7     3204.63     3339.88     89.85 o 
  -8   3   7     3222.75     3160.36     54.84 o 
  -7   3   7    18686.74    18256.72     97.31 o 
  -6   3   7    34879.11    34734.49    102.63 o 
  -5   3   7    10166.69    10305.49     50.24 o 
  -4   3   7     1681.90     1636.84     32.19 o 
  -3   3   7      109.92      129.38     23.85 o 
  -2   3   7    13177.93    13375.87     65.02 o 
  -1   3   7     2490.21     2532.47     32.91 o 
   0   3   7    15442.91    15176.84    139.69 o 
   1   3   7     8271.92     8144.04     69.57 o 
   2   3   7     4002.93     4035.51     69.14 o 
   3   3   7     2523.07     2615.71     69.06 o 
   4   3   7      422.77      526.27     80.55 o 
   5   3   7       58.78      115.64     72.20 o 
   6   3   7     1375.97     1320.81    115.33 o 
 -12   4   7      309.71      330.31     79.85 o 
 -11   4   7      641.30      659.63     81.01 o 
 -10   4   7       75.16       87.07     48.54 o 
  -9   4   7      172.85      202.72     43.56 o 
  -8   4   7      720.30      681.47     33.11 o 
  -7   4   7     1190.42     1249.32     29.65 o 
  -6   4   7     3872.00     3947.97     40.12 o 
  -5   4   7     2405.28     2438.56     43.97 o 
  -4   4   7     2396.85     2460.08     36.02 o 
  -3   4   7     1666.79     1566.37     33.99 o 
  -2   4   7     6470.58     6563.07     54.19 o 
  -1   4   7      667.27      643.57     27.95 o 
   0   4   7     1106.82     1127.53     29.08 o 
   1   4   7       31.70       25.99     16.92 o 
   2   4   7     1058.84     1029.97     46.64 o 
   3   4   7        9.76       33.57     33.37 o 
   4   4   7      243.37      284.76     59.53 o 
   5   4   7      835.07      981.17    123.99 o 
   6   4   7      314.96      349.07     93.04 o 
 -12   5   7      351.48      247.08     79.40 o 
 -11   5   7      669.57      616.51     70.49 o 
 -10   5   7      146.59      109.40     45.19 o 
  -9   5   7       88.03      129.92     44.38 o 
  -8   5   7     1361.82     1381.38     35.65 o 
  -7   5   7     5486.61     5315.63     64.22 o 
  -6   5   7      996.24      952.11     27.23 o 
  -5   5   7      349.37      365.85     24.33 o 
  -4   5   7       77.66       89.89     21.00 o 
  -3   5   7       14.28       26.89     25.80 o 
  -2   5   7      565.11      539.32     21.83 o 
  -1   5   7     3221.61     3288.04     61.75 o 
   0   5   7     1084.59     1022.28     36.67 o 
   1   5   7     1420.62     1352.99     27.55 o 
   2   5   7      259.08      255.23     37.31 o 
   3   5   7      621.03      618.64     47.89 o 
   4   5   7        3.43       15.51     78.55 o 
   5   5   7      791.67      725.27     98.39 o 
   6   5   7       79.84      157.42     86.47 o 
 -12   6   7     1525.01     1564.05    109.91 o 
 -11   6   7     3932.16     3968.60    168.81 o 
 -10   6   7     3129.14     3164.31     83.92 o 
  -9   6   7     4736.23     4749.74    112.35 o 
  -8   6   7      812.65      733.53     32.01 o 
  -7   6   7     1444.15     1459.77     41.67 o 
  -6   6   7     3254.84     3236.25     40.68 o 
  -5   6   7     7691.09     7375.40     87.29 o 
  -4   6   7     9719.06     9447.48     69.04 o 
  -3   6   7    10481.62    10299.01    136.95 o 
  -2   6   7     7500.30     7300.46     51.98 o 
  -1   6   7    12551.24    12415.90     93.23 o 
   0   6   7      966.45      953.92     44.44 o 
   1   6   7     2029.93     2031.36     41.35 o 
   2   6   7     2440.03     2408.16     44.26 o 
   3   6   7     1700.20     1715.57     73.45 o 
   4   6   7     4074.21     4178.87    144.35 o 
   5   6   7     1713.35     1716.23    162.42 o 
   6   6   7      787.30      866.50    148.02 o 
 -12   7   7     1311.93     1379.97     89.38 o 
 -11   7   7       27.90       18.48     62.25 o 
 -10   7   7      290.23      269.09     50.62 o 
  -9   7   7     2615.62     2599.26     68.06 o 
  -8   7   7     4032.53     3897.49     42.79 o 
  -7   7   7     6144.51     6147.33     70.77 o 
  -6   7   7    13629.55    13425.75     89.89 o 
  -5   7   7     8718.89     8609.71     93.90 o 
  -4   7   7     5403.45     5327.95     62.28 o 
  -3   7   7      215.24      214.24     30.24 o 
  -2   7   7     3807.98     3808.74     53.66 o 
  -1   7   7     7525.14     7280.40     95.10 o 
   0   7   7    13314.15    13568.60    380.79 o 
   1   7   7     4848.29     5008.20     70.08 o 
   2   7   7     3796.97     3857.93     58.34 o 
   3   7   7     5014.55     4808.52     96.97 o 
   4   7   7      139.16      131.52     80.13 o 
   5   7   7      318.22      286.01     83.73 o 
   6   7   7     1302.05     1407.65    119.15 o 
 -12   8   7      938.71      980.84     83.55 o 
 -11   8   7     1248.06     1303.73     70.18 o 
 -10   8   7     1912.39     1862.92     63.33 o 
  -9   8   7     3107.76     3205.11     72.35 o 
  -8   8   7      240.26      258.64     37.50 o 
  -7   8   7      421.35      494.21     33.50 o 
  -6   8   7       33.52       42.26     29.96 o 
  -5   8   7      610.33      510.70     40.10 o 
  -4   8   7     6674.11     6593.77     95.93 o 
  -3   8   7     7824.15     7813.37    100.70 o 
  -2   8   7     6108.65     5994.82     70.86 o 
  -1   8   7     1182.29     1193.28     33.43 o 
   0   8   7        5.59        5.18     54.48 o 
   1   8   7        4.36       29.00     38.19 o 
   2   8   7     1970.02     1968.45     48.81 o 
   3   8   7      977.16     1000.89     58.81 o 
   4   8   7     1917.62     1990.10    114.28 o 
   5   8   7     1371.78     1301.11    108.41 o 
 -12   9   7        0.11       17.03     66.25 o 
 -11   9   7        9.96        0.94     53.85 o 
 -10   9   7        0.87       19.74     41.37 o 
  -9   9   7     3538.01     3321.33     78.05 o 
  -8   9   7        4.23       17.74     37.01 o 
  -7   9   7      172.76      191.48     36.29 o 
  -6   9   7       88.31      103.32     31.23 o 
  -5   9   7      890.40      967.77     40.01 o 
  -4   9   7     1115.93     1173.76     37.04 o 
  -3   9   7     1808.59     1929.34     58.31 o 
  -2   9   7        1.62       42.08     35.63 o 
  -1   9   7      454.68      468.10     28.75 o 
   0   9   7      232.57      182.05     74.35 o 
   1   9   7      140.95      163.81     45.25 o 
   2   9   7       90.41      105.28     42.55 o 
   3   9   7       78.86       46.19     68.05 o 
   4   9   7       22.17       62.74     76.15 o 
   5   9   7      902.35      832.15     99.49 o 
 -12  10   7      566.21      616.00     68.77 o 
 -11  10   7     2333.03     2233.62     73.80 o 
 -10  10   7     1646.50     1638.08     63.78 o 
  -9  10   7     2774.58     2806.29     81.29 o 
  -8  10   7     5199.47     5257.20     83.67 o 
  -7  10   7      354.74      313.33     38.63 o 
  -6  10   7      109.67      128.99     32.40 o 
  -5  10   7      731.61      731.61     44.63 o 
  -4  10   7      550.81      485.35     27.57 o 
  -3  10   7     6093.68     6078.67     92.75 o 
  -2  10   7     9973.77     9707.40    137.05 o 
  -1  10   7     3388.52     3435.32     78.71 o 
   0  10   7     2240.77     2197.29     65.28 o 
   1  10   7      146.78      130.04     47.56 o 
   2  10   7     1334.07     1303.08     73.38 o 
   3  10   7     1670.93     1598.81    101.29 o 
   4  10   7     1226.20     1177.84     98.58 o 
   5  10   7      662.37      697.85     96.54 o 
 -12  11   7     1937.29     1957.74     91.47 o 
 -11  11   7       50.83       44.15     48.06 o 
 -10  11   7      443.51      424.17     47.53 o 
  -9  11   7     8818.35     9024.84    115.26 o 
  -8  11   7     7164.61     7170.01    110.54 o 
  -7  11   7     6441.08     6478.43     87.15 o 
  -6  11   7     8177.42     8191.06    101.93 o 
  -5  11   7     6663.44     6769.56     90.11 o 
  -4  11   7     1559.01     1478.24     38.99 o 
  -3  11   7      430.46      406.32     30.66 o 
  -2  11   7     4214.39     4201.92     82.62 o 
  -1  11   7     4817.75     4607.31     94.81 o 
   0  11   7    10154.05     9838.19    421.29 o 
   1  11   7     4107.88     4218.21    116.20 o 
   2  11   7     2872.83     2945.32     96.62 o 
   3  11   7      923.61     1044.49     94.62 o 
   4  11   7       38.84        0.94     69.76 o 
   5  11   7      870.04      757.28     99.39 o 
 -12  12   7     2775.47     2793.52    102.45 o 
 -11  12   7     1803.66     1843.81     71.25 o 
 -10  12   7     2341.96     2514.22     74.26 o 
  -9  12   7     8739.33     8870.97    115.16 o 
  -8  12   7     4009.07     3935.16    111.36 o 
  -7  12   7      390.48      405.50     41.78 o 
  -6  12   7     1232.66     1211.49     54.39 o 
  -5  12   7     5067.52     5121.53     82.84 o 
  -4  12   7     5142.81     5053.77     65.20 o 
  -3  12   7     3605.47     3399.25     70.63 o 
  -2  12   7     5793.00     5640.64     98.32 o 
  -1  12   7     3988.80     3803.31     92.14 o 
   0  12   7      894.09      867.22     56.36 o 
   1  12   7      174.11      183.01     55.13 o 
   2  12   7     2012.38     1890.18    147.97 o 
   3  12   7     3223.18     3309.48    187.95 o 
   4  12   7     1360.47     1561.14    153.67 o 
   5  12   7      675.87      681.79     97.01 o 
 -11  13   7        7.30        8.33     48.96 o 
 -10  13   7        0.11        6.08     46.79 o 
  -9  13   7       15.96        6.48     48.95 o 
  -8  13   7     1194.27     1152.93     62.32 o 
  -7  13   7      726.10      699.39     62.09 o 
  -6  13   7     2105.03     2040.31     75.77 o 
  -5  13   7     2387.22     2230.17     43.47 o 
  -4  13   7      258.57      261.27     29.67 o 
  -3  13   7      207.25      195.80     36.24 o 
  -2  13   7        7.74       -0.35     43.60 o 
  -1  13   7     3635.64     3530.35     94.98 o 
   0  13   7     4779.91     4569.91    104.16 o 
   1  13   7       68.64       94.14     55.47 o 
   2  13   7        3.16       97.05    104.31 o 
   3  13   7      103.95       60.23     96.08 o 
   4  13   7       20.03       31.70     76.15 o 
   5  13   7      528.08      475.29     84.47 o 
 -11  14   7      962.46      861.06     60.77 o 
 -10  14   7     1227.26     1207.75     60.89 o 
  -9  14   7      186.12      141.45     50.29 o 
  -8  14   7      935.75      950.35     58.76 o 
  -7  14   7      264.14      248.26     53.41 o 
  -6  14   7     1092.45      982.29     65.86 o 
  -5  14   7     2629.98     2664.03     53.84 o 
  -4  14   7     1961.42     1877.32     48.94 o 
  -3  14   7     1009.50      912.65     49.98 o 
  -2  14   7     1003.43     1037.65    104.45 o 
  -1  14   7     1094.81     1144.30    117.60 o 
   0  14   7      125.66       86.04    110.37 o 
   1  14   7       45.68       50.55     94.39 o 
   2  14   7      899.59     1011.20    133.49 o 
   3  14   7      619.06      599.92    112.66 o 
   4  14   7      643.48      709.17     96.09 o 
   5  14   7      112.64      149.68     79.82 o 
 -11  15   7      111.40      133.55     49.74 o 
 -10  15   7       10.26        2.12     45.02 o 
  -9  15   7     1159.00     1304.88     65.66 o 
  -8  15   7     5433.50     5504.31    106.33 o 
  -7  15   7     6496.27     6399.42    123.70 o 
  -6  15   7     6577.67     6536.94    158.34 o 
  -5  15   7     5534.33     5274.88     64.16 o 
  -4  15   7     2069.59     2004.56     55.89 o 
  -3  15   7        8.12       12.48     34.28 o 
  -2  15   7     2087.54     2100.15    101.18 o 
  -1  15   7     3862.92     3932.32    177.14 o 
   0  15   7    14285.88    13936.59    302.97 o 
   1  15   7    13277.23    13439.90    311.87 o 
   2  15   7     2609.97     2684.19    172.44 o 
   3  15   7      183.12      151.77    106.92 o 
   4  15   7       15.12       56.23     81.89 o 
 -11  16   7     1933.41     1902.42     85.02 o 
 -10  16   7     2807.29     2829.82     78.56 o 
  -9  16   7     1942.58     2048.63     76.35 o 
  -8  16   7      773.50      808.37     65.62 o 
  -7  16   7        0.60        9.33     51.43 o 
  -6  16   7      869.70      852.12     88.24 o 
  -5  16   7     8365.92     8147.60     78.03 o 
  -4  16   7    13701.64    13198.13    197.94 o 
  -3  16   7    15986.58    16097.58    166.43 o 
  -2  16   7    11661.03    11805.56    198.12 o 
  -1  16   7     4434.68     4332.62    188.52 o 
   0  16   7      658.38      639.64    115.05 o 
   1  16   7       37.58       81.18    113.06 o 
   2  16   7     3266.62     3290.38    117.12 o 
   3  16   7     2338.49     2348.20    177.33 o 
   4  16   7     2582.77     2970.38    201.12 o 
 -11  17   7       32.18       22.12     57.57 o 
 -10  17   7      116.79       90.40     64.51 o 
  -9  17   7     1928.97     1923.69     75.75 o 
  -8  17   7     1762.63     1976.95    109.22 o 
  -7  17   7     1876.61     1846.42     81.69 o 
  -6  17   7     4595.87     4631.26    148.98 o 
  -5  17   7     2267.76     2111.34     53.28 o 
  -4  17   7      315.60      327.22     38.45 o 
  -3  17   7       38.13       31.77     50.37 o 
  -2  17   7     1139.81     1260.31    103.72 o 
  -1  17   7     4003.05     4088.46    183.69 o 
   0  17   7     6905.38     6757.84    225.85 o 
   1  17   7      914.67     1109.27     88.66 o 
   2  17   7      439.68      479.99     72.48 o 
   3  17   7      127.44       44.53    118.82 o 
   4  17   7       89.10       18.32    117.58 o 
 -10  18   7        0.42       22.34     63.29 o 
  -9  18   7      538.55      517.03     73.45 o 
  -8  18   7      190.98      201.54     72.48 o 
  -7  18   7       11.67       -0.21     58.80 o 
  -6  18   7        2.13       37.76     81.80 o 
  -5  18   7      230.81      258.01     51.08 o 
  -4  18   7       57.13       53.12     32.95 o 
  -3  18   7       98.38       83.80     48.68 o 
  -2  18   7       22.42       31.65     65.67 o 
  -1  18   7        7.28        7.22     82.68 o 
   0  18   7       39.22      -42.41     98.04 o 
   1  18   7       58.88       74.96     68.82 o 
   2  18   7        1.44       -1.53     64.90 o 
   3  18   7      185.49      133.64    113.98 o 
   4  18   7       28.49       48.69    115.01 o 
 -10  19   7      104.74       85.16     69.15 o 
  -9  19   7      770.47      799.08     96.79 o 
  -8  19   7     2698.81     2789.54    124.83 o 
  -7  19   7     2638.49     2601.55    103.93 o 
  -6  19   7     2261.17     2199.77    119.62 o 
  -5  19   7     2326.39     2155.01    112.62 o 
  -4  19   7     1482.63     1394.70     68.98 o 
  -3  19   7      415.11      379.22     51.51 o 
  -2  19   7      116.67      172.40    104.73 o 
  -1  19   7     4961.32     4632.74    199.05 o 
   0  19   7     2257.65     2188.42    157.51 o 
   1  19   7     1737.30     1894.66    160.83 o 
   2  19   7      541.82      593.94     80.38 o 
   3  19   7        9.66        8.40    110.64 o 
 -10  20   7     3122.10     3353.23    122.97 o 
  -9  20   7     4192.35     4066.12    153.73 o 
  -8  20   7     2245.93     2181.59    115.67 o 
  -7  20   7       27.95       66.34     61.17 o 
  -6  20   7      639.19      541.01     95.65 o 
  -5  20   7     4381.24     4568.32    156.09 o 
  -4  20   7     7964.83     7544.01    161.74 o 
  -3  20   7     8598.17     8580.17    156.27 o 
  -2  20   7     5603.47     5731.24    214.98 o 
  -1  20   7     1256.52     1256.97     78.23 o 
   0  20   7      634.90      693.30    122.34 o 
   1  20   7      893.79      808.33    133.73 o 
   2  20   7     2331.58     2305.82    116.14 o 
   3  20   7     2485.85     2725.63    193.76 o 
 -10  21   7       62.25       65.71     71.61 o 
  -9  21   7      912.50      883.79    102.64 o 
  -8  21   7     1841.61     1973.54    115.66 o 
  -7  21   7     3919.19     3809.75    215.35 o 
  -6  21   7     4970.50     4995.64    162.53 o 
  -5  21   7     1769.46     1624.71    119.20 o 
  -4  21   7     2093.98     1830.46    116.28 o 
  -3  21   7      167.93       63.54     93.17 o 
  -2  21   7       17.95      -58.50    116.41 o 
  -1  21   7     2257.90     2275.01     93.25 o 
   0  21   7     5544.80     5189.80    231.04 o 
   1  21   7     2853.76     2872.05    190.90 o 
   2  21   7      733.62      848.21    125.32 o 
   3  21   7       95.46      131.89    112.48 o 
  -9  22   7       53.68      132.85     83.41 o 
  -8  22   7       10.72       -9.24     77.06 o 
  -7  22   7       10.20       61.45     93.31 o 
  -6  22   7      258.34      198.50     90.20 o 
  -5  22   7      191.32      124.31     84.45 o 
  -4  22   7      466.48      493.48     85.25 o 
  -3  22   7      486.89      500.40     86.80 o 
  -2  22   7      505.40      370.85    112.81 o 
  -1  22   7      188.23      173.76     98.27 o 
   0  22   7      315.41      249.00    114.43 o 
   1  22   7        0.40       45.46    104.53 o 
   2  22   7      309.17      279.59    108.60 o 
  -9  23   7       52.11       61.84     79.17 o 
  -8  23   7      699.28      648.69     90.66 o 
  -7  23   7      560.40      620.81    100.05 o 
  -6  23   7       37.75        0.77     89.27 o 
  -5  23   7      454.43      534.10     96.36 o 
  -4  23   7      183.66      102.33     71.32 o 
  -3  23   7      274.39      236.88    130.36 o 
  -2  23   7      165.40      181.99    112.99 o 
  -1  23   7     2379.94     2016.16    181.64 o 
   0  23   7      359.88      379.88    103.82 o 
   1  23   7      154.62      130.05    104.47 o 
   2  23   7      291.82      371.84    114.53 o 
  -8  24   7      511.43      430.69     89.57 o 
  -7  24   7      105.06       59.69     86.70 o 
  -6  24   7       54.07       59.24     74.50 o 
  -5  24   7     1825.43     1775.07    120.56 o 
  -4  24   7     1131.18     1135.64    108.72 o 
  -3  24   7     1881.68     2027.12    133.15 o 
  -2  24   7     1822.89     1759.97    152.32 o 
  -1  24   7     2815.99     2700.63    182.98 o 
   0  24   7      322.91      350.34    119.33 o 
   1  24   7       79.38      -19.06    101.11 o 
   2  24   7     1090.16     1012.28    157.31 o 
  -8  25   7     1644.25     1553.53    199.76 o 
  -7  25   7     2663.30     2718.11    155.91 o 
  -6  25   7      832.55      926.31    142.35 o 
  -5  25   7     1547.83     1497.92    144.36 o 
  -4  25   7     1225.88     1111.25    113.83 o 
  -3  25   7       13.86       54.82     94.64 o 
  -2  25   7     1998.65     1854.13    173.51 o 
  -1  25   7     2860.98     2951.81    201.64 o 
   0  25   7     3215.72     3343.31    208.77 o 
   1  25   7     2876.46     2717.34    195.65 o 
  -7  26   7       33.53       29.21     90.03 o 
  -6  26   7      116.48      144.20     90.94 o 
  -5  26   7      733.63      838.82    110.87 o 
  -4  26   7     1475.84     1471.73    191.62 o 
  -3  26   7     1690.71     1730.51    127.72 o 
  -2  26   7      645.76      566.61    131.11 o 
  -1  26   7      561.23      666.13    131.22 o 
   0  26   7       75.30       12.91     97.90 o 
  -6  27   7       43.67       39.47     79.61 o 
  -5  27   7      201.64      221.84     96.56 o 
  -4  27   7      129.28       83.66     93.15 o 
  -3  27   7       40.63       42.08     99.00 o 
  -2  27   7        1.74      -58.99    110.97 o 
  -1  27   7      196.82      171.41    121.13 o 
   0  27   7        2.93       42.12    113.30 o 
  -5  28   7     1228.49     1420.15    181.29 o 
  -4  28   7     2124.54     2334.77    145.20 o 
  -3  28   7      923.74      864.75    141.02 o 
  -2  28   7      964.69     1006.35    151.28 o 
  -1  28   7      700.76      514.18    129.12 o 
  -4  29   7      801.11      788.08    146.65 o 
  -3  29   7        2.14       45.55    120.86 o 
 -13   0   8     1028.94      926.90    104.37 o 
 -12   0   8     3253.13     3433.51    141.39 o 
 -11   0   8     6884.26     6891.65    271.14 o 
 -10   0   8     6883.65     6647.75    148.09 o 
  -9   0   8     6429.21     6706.83    218.63 o 
  -8   0   8     2620.26     2608.81     62.85 o 
  -7   0   8     2269.95     2515.77     82.84 o 
  -6   0   8    23718.08    24021.46    138.16 o 
  -5   0   8     7737.73     7636.79     77.88 o 
  -4   0   8    17143.02    16975.73    137.27 o 
  -3   0   8    13393.60    13403.70    111.59 o 
  -2   0   8     2822.77     2779.68     73.67 o 
  -1   0   8    20667.04    21141.83    476.03 o 
   0   0   8     1621.01     1596.31     89.27 o 
   1   0   8      958.01      892.15     27.02 o 
   2   0   8     3588.07     3475.55     87.73 o 
   3   0   8     3037.65     3225.46    162.23 o 
   4   0   8     2736.09     2906.71    172.97 o 
   5   0   8     1097.38     1146.59    141.52 o 
 -13   1   8     1084.20     1033.73     86.26 o 
 -12   1   8     1362.66     1315.69     90.90 o 
 -11   1   8      174.66      201.50     51.77 o 
 -10   1   8     1539.87     1556.61     64.13 o 
  -9   1   8     2868.68     2889.73     70.60 o 
  -8   1   8    14082.80    13738.35    116.40 o 
  -7   1   8    15761.95    15250.37    117.36 o 
  -6   1   8       95.06       96.57     17.98 o 
  -5   1   8     2127.49     2032.54     33.96 o 
  -4   1   8      584.45      550.69     26.94 o 
  -3   1   8     1766.75     1881.76     39.08 o 
  -2   1   8    28598.49    29003.16    213.02 o 
  -1   1   8     6340.42     6468.50     67.39 o 
   0   1   8     7102.13     7001.35     94.19 o 
   1   1   8     3001.00     2881.87     44.91 o 
   2   1   8     3797.41     3694.48     66.72 o 
   3   1   8      634.90      622.85     75.57 o 
   4   1   8      158.66      173.47     72.97 o 
   5   1   8      333.88      366.06     81.68 o 
 -13   2   8       92.36      104.77     62.10 o 
 -12   2   8        9.83       66.68     56.71 o 
 -11   2   8       28.17       70.14     58.30 o 
 -10   2   8      163.41      144.58     54.02 o 
  -9   2   8      158.14      172.65     48.56 o 
  -8   2   8        7.56       38.63     29.50 o 
  -7   2   8     1051.15     1121.58     25.30 o 
  -6   2   8      914.50      844.64     18.90 o 
  -5   2   8        3.77       18.56     14.43 o 
  -4   2   8      227.94      198.94     24.96 o 
  -3   2   8     1223.68     1240.54     28.21 o 
  -2   2   8     4855.51     4742.78     59.05 o 
  -1   2   8     2746.67     2638.34     65.61 o 
   0   2   8      210.00      210.79     24.40 o 
   1   2   8       20.56       29.02     10.94 o 
   2   2   8       52.81       61.36     27.91 o 
   3   2   8       80.83       71.80     64.47 o 
   4   2   8      134.59      199.65     82.32 o 
   5   2   8       60.66       64.00     73.92 o 
 -13   3   8      320.90      280.72     65.08 o 
 -12   3   8      430.09      408.73     65.67 o 
 -11   3   8      290.04      230.10     55.99 o 
 -10   3   8       48.68       71.73     43.97 o 
  -9   3   8     1434.91     1417.48     60.18 o 
  -8   3   8     6148.31     6088.23     66.14 o 
  -7   3   8     6985.28     7023.90     54.93 o 
  -6   3   8     1229.45     1212.77     22.73 o 
  -5   3   8      444.32      439.03     14.26 o 
  -4   3   8       50.00       86.97     23.31 o 
  -3   3   8      213.95      263.89     19.82 o 
  -2   3   8     1044.88     1121.71     30.09 o 
  -1   3   8     7693.03     7815.86     66.40 o 
   0   3   8     1240.05     1154.42     34.97 o 
   1   3   8     1564.83     1492.61     49.10 o 
   2   3   8      108.12      116.97     27.89 o 
   3   3   8      106.43      147.71     56.99 o 
   4   3   8       45.91       87.11     61.43 o 
   5   3   8      246.04      232.43     85.96 o 
 -13   4   8      967.91     1128.19     92.19 o 
 -12   4   8     3380.38     3333.66    117.13 o 
 -11   4   8     4663.85     4587.47    101.80 o 
 -10   4   8     6754.05     6760.08    110.74 o 
  -9   4   8     2126.66     2083.80     66.19 o 
  -8   4   8      365.20      342.43     25.57 o 
  -7   4   8      313.82      325.63     15.33 o 
  -6   4   8     5782.10     5617.13     53.50 o 
  -5   4   8    11804.49    11549.99     67.98 o 
  -4   4   8     8996.89     8742.24     84.65 o 
  -3   4   8    23981.78    24390.92    125.82 o 
  -2   4   8      367.69      339.82     23.02 o 
  -1   4   8     5355.38     5199.59     86.03 o 
   0   4   8      203.25      190.44     27.10 o 
   1   4   8      769.20      799.75     51.87 o 
   2   4   8     4951.50     5026.16     79.47 o 
   3   4   8     6069.83     6273.06    162.03 o 
   4   4   8     2030.36     1998.10    116.92 o 
   5   4   8      566.41      729.76    106.20 o 
 -13   5   8     1563.06     1614.67     85.77 o 
 -12   5   8     1077.86     1069.00     74.12 o 
 -11   5   8      102.69      170.70     50.15 o 
 -10   5   8     1617.42     1587.27     66.95 o 
  -9   5   8     4394.32     4385.54     87.22 o 
  -8   5   8     7612.27     7491.30     89.41 o 
  -7   5   8    14438.93    14358.87    112.14 o 
  -6   5   8     6615.83     6674.35     62.40 o 
  -5   5   8     2264.22     2174.59     29.07 o 
  -4   5   8     3624.91     3709.62     48.38 o 
  -3   5   8        4.39       17.70     14.97 o 
  -2   5   8     4127.61     4214.14     74.01 o 
  -1   5   8     7684.34     7675.12     74.80 o 
   0   5   8     7271.68     7274.27     95.58 o 
   1   5   8     8797.16     8264.67    144.47 o 
   2   5   8     5339.08     5142.10    129.14 o 
   3   5   8     1324.92     1232.50    116.49 o 
   4   5   8      603.62      690.27     89.60 o 
   5   5   8      161.12      292.33     82.18 o 
 -12   6   8      801.24      778.77     68.54 o 
 -11   6   8      761.41      914.62     61.83 o 
 -10   6   8     2180.82     2176.89     75.37 o 
  -9   6   8     2109.59     2044.00     60.63 o 
  -8   6   8      346.94      337.27     37.89 o 
  -7   6   8      824.77      829.78     33.58 o 
  -6   6   8      302.02      310.22     23.76 o 
  -5   6   8     2845.58     2756.61     36.62 o 
  -4   6   8      698.36      693.58     27.69 o 
  -3   6   8     2946.70     2873.55     42.36 o 
  -2   6   8     1691.76     1641.67     39.46 o 
  -1   6   8     1697.91     1632.08     51.09 o 
   0   6   8      144.27      159.57     32.50 o 
   1   6   8       12.46       13.70     19.35 o 
   2   6   8     1058.12     1060.97     49.56 o 
   3   6   8      753.50      923.26     87.17 o 
   4   6   8     2134.38     2033.66    119.95 o 
   5   6   8      506.01      572.68    129.42 o 
 -12   7   8      280.31      263.80     59.36 o 
 -11   7   8       28.16       41.53     53.46 o 
 -10   7   8        2.66        7.57     44.68 o 
  -9   7   8        1.53       27.20     38.48 o 
  -8   7   8      671.91      625.35     41.45 o 
  -7   7   8      445.38      474.72     29.87 o 
  -6   7   8       16.62       23.09     24.50 o 
  -5   7   8      191.83      182.91     15.08 o 
  -4   7   8      564.48      601.98     29.81 o 
  -3   7   8       16.35       24.89     24.20 o 
  -2   7   8       50.98       72.60     15.31 o 
  -1   7   8      449.00      467.09     32.62 o 
   0   7   8     3464.46     3445.01    100.91 o 
   1   7   8     1616.83     1524.38     49.18 o 
   2   7   8      340.04      279.54     42.82 o 
   3   7   8      183.87      268.49     78.65 o 
   4   7   8       33.98      141.39     83.86 o 
   5   7   8      133.98      211.88     79.60 o 
 -12   8   8     1601.69     1612.58     83.14 o 
 -11   8   8     3035.78     2933.68     88.64 o 
 -10   8   8     2754.45     2631.42     74.65 o 
  -9   8   8     3104.29     3029.29     71.90 o 
  -8   8   8        4.48       16.43     31.06 o 
  -7   8   8      185.36      208.56     32.60 o 
  -6   8   8      945.32      920.01     47.09 o 
  -5   8   8     4563.38     4521.81     69.10 o 
  -4   8   8    15451.41    14872.36    125.65 o 
  -3   8   8     7439.99     7353.11     74.96 o 
  -2   8   8     3331.38     3302.93     51.24 o 
  -1   8   8     1244.47     1170.89     43.43 o 
   0   8   8       80.47       94.60     42.55 o 
   1   8   8     1322.58     1284.25     40.52 o 
   2   8   8     2967.75     2899.74    121.08 o 
   3   8   8     4389.36     4458.59    201.24 o 
   4   8   8     2581.97     2849.57    131.85 o 
   5   8   8       25.70       11.02     79.75 o 
 -12   9   8      590.63      595.81     71.49 o 
 -11   9   8      308.29      277.30     56.59 o 
 -10   9   8      500.58      530.51     50.42 o 
  -9   9   8     8009.42     8149.78    105.74 o 
  -8   9   8     3836.82     3718.01     64.34 o 
  -7   9   8     9261.07     9094.16     99.22 o 
  -6   9   8     6848.90     6899.30     85.33 o 
  -5   9   8     3804.86     3763.03     66.58 o 
  -4   9   8        2.95      -12.16     34.27 o 
  -3   9   8      716.41      733.40     45.66 o 
  -2   9   8     3480.58     3444.06     53.73 o 
  -1   9   8     6094.42     6074.02     79.28 o 
   0   9   8    10050.24    10438.61    252.10 o 
   1   9   8     3128.11     3290.35     64.83 o 
   2   9   8     5820.70     5883.38    252.28 o 
   3   9   8      165.36      146.54     75.44 o 
   4   9   8      131.81      187.94     84.16 o 
   5   9   8      380.44      481.25     96.35 o 
 -12  10   8      471.59      568.50     65.25 o 
 -11  10   8     1848.30     2040.21     78.27 o 
 -10  10   8     2952.95     2890.83     74.26 o 
  -9  10   8     5847.83     5991.36     95.25 o 
  -8  10   8      303.80      317.52     37.42 o 
  -7  10   8       28.36       39.53     37.69 o 
  -6  10   8     2223.55     2138.48     57.48 o 
  -5  10   8    10003.49     9808.85     98.89 o 
  -4  10   8     2271.29     2163.92     60.61 o 
  -3  10   8     4837.06     4968.45     86.51 o 
  -2  10   8     4242.29     4231.39     86.71 o 
  -1  10   8      174.38      175.72     31.60 o 
   0  10   8       15.97       42.75     96.69 o 
   1  10   8       92.64       98.24     43.98 o 
   2  10   8     1336.51     1407.32     96.19 o 
   3  10   8     2677.91     2879.23    126.05 o 
   4  10   8     3105.17     3201.50    151.60 o 
 -12  11   8        1.25        1.52     57.34 o 
 -11  11   8      228.21      202.37     51.37 o 
 -10  11   8        4.74       16.11     42.62 o 
  -9  11   8       55.57      117.26     46.90 o 
  -8  11   8       25.03       18.05     39.91 o 
  -7  11   8      258.73      240.94     43.38 o 
  -6  11   8       34.87       34.96     37.44 o 
  -5  11   8      335.19      261.57     23.78 o 
  -4  11   8       92.70       63.15     25.02 o 
  -3  11   8      117.05      110.07     39.26 o 
  -2  11   8      233.71      266.83     41.95 o 
  -1  11   8      655.57      667.80     46.38 o 
   0  11   8      174.96      171.76     98.05 o 
   1  11   8      146.68      173.13     58.01 o 
   2  11   8       65.02       98.82     61.86 o 
   3  11   8       87.89       60.28     72.32 o 
   4  11   8       57.41       84.97     84.59 o 
 -12  12   8     1090.73     1101.15     68.69 o 
 -11  12   8     2180.49     2040.75     74.37 o 
 -10  12   8      978.16      991.05     56.77 o 
  -9  12   8       65.72       98.50     51.18 o 
  -8  12   8     1473.29     1526.98     60.11 o 
  -7  12   8       18.11       66.28     45.62 o 
  -6  12   8       28.31       45.26     39.42 o 
  -5  12   8     1339.40     1290.62     29.85 o 
  -4  12   8      413.13      413.58     30.44 o 
  -3  12   8     3685.09     3573.82     90.39 o 
  -2  12   8     8490.28     8096.72    203.99 o 
  -1  12   8     2462.02     2462.29    147.81 o 
   0  12   8        5.53       39.82     94.69 o 
   1  12   8      382.57      401.27     86.63 o 
   2  12   8      592.24      551.46    113.81 o 
   3  12   8      818.10      829.33     92.71 o 
   4  12   8      520.40      529.75     91.52 o 
 -12  13   8      751.66      694.74     64.23 o 
 -11  13   8       94.65       98.33     49.48 o 
 -10  13   8      262.07      226.85     47.76 o 
  -9  13   8     9150.94     8989.03    253.51 o 
  -8  13   8     4928.41     5103.22    103.02 o 
  -7  13   8     6538.30     6590.14    107.83 o 
  -6  13   8     6118.94     6071.56     96.73 o 
  -5  13   8     6742.06     6573.00     85.76 o 
  -4  13   8     2193.69     2159.49     54.48 o 
  -3  13   8        5.35      -26.16     51.93 o 
  -2  13   8      905.18      858.19     63.59 o 
  -1  13   8    12729.77    12162.47    275.94 o 
   0  13   8    11920.26    11516.93    275.25 o 
   1  13   8     3189.08     3433.75    101.14 o 
   2  13   8     1470.71     1503.81    145.61 o 
   3  13   8      229.17      219.63     80.74 o 
   4  13   8       33.97       52.68     85.12 o 
 -11  14   8     1929.97     2056.50     74.80 o 
 -10  14   8     2923.98     2919.66     79.07 o 
  -9  14   8     3793.43     3795.96     93.33 o 
  -8  14   8     1083.39     1055.12     62.80 o 
  -7  14   8        6.07       13.95     54.17 o 
  -6  14   8     2096.76     1983.62     66.08 o 
  -5  14   8    14414.99    14129.12    151.35 o 
  -4  14   8     6200.92     5984.94     88.16 o 
  -3  14   8    12873.39    12479.03    151.32 o 
  -2  14   8     5880.21     5455.31    192.47 o 
  -1  14   8      690.71      696.64    107.55 o 
   0  14   8       49.69       23.13     88.00 o 
   1  14   8      511.79      317.88    105.18 o 
   2  14   8     1472.12     1663.78    154.52 o 
   3  14   8     2731.80     2859.38    134.68 o 
   4  14   8     1751.15     1938.09    127.85 o 
 -11  15   8        8.96       85.00     45.57 o 
 -10  15   8       57.21      100.65     45.07 o 
  -9  15   8     1456.12     1500.27     70.67 o 
  -8  15   8     1142.85     1128.83     64.54 o 
  -7  15   8     2838.39     2795.20    122.17 o 
  -6  15   8     2386.46     2402.80     70.24 o 
  -5  15   8      770.22      782.79     36.10 o 
  -4  15   8        5.73      -11.59     29.12 o 
  -3  15   8     1060.42      976.50     69.61 o 
  -2  15   8     3985.66     3927.48    184.06 o 
  -1  15   8     3214.36     3127.49    162.07 o 
   0  15   8      163.63      183.69     92.49 o 
   1  15   8      214.46      201.67    106.81 o 
   2  15   8      935.36      900.65    137.17 o 
   3  15   8      231.14      146.52    108.07 o 
   4  15   8        1.75        7.07     86.64 o 
 -11  16   8      597.85      564.38     67.79 o 
 -10  16   8      244.68      252.40     47.99 o 
  -9  16   8      192.33      204.03     52.99 o 
  -8  16   8       74.78       63.99     51.45 o 
  -7  16   8       11.46       22.39     72.67 o 
  -6  16   8       73.84       87.06     50.28 o 
  -5  16   8        5.56       16.02     42.30 o 
  -4  16   8       55.29       64.49     28.82 o 
  -3  16   8      747.33      763.54     61.54 o 
  -2  16   8     2191.15     2124.02    158.29 o 
  -1  16   8      259.82      250.85    101.12 o 
   0  16   8        1.11      -16.20     94.16 o 
   1  16   8      114.38      104.57    105.63 o 
   2  16   8      224.98      186.71    118.98 o 
   3  16   8        3.30       40.01     94.32 o 
 -11  17   8      118.05      155.17     63.66 o 
 -10  17   8      670.44      640.73     76.78 o 
  -9  17   8     3313.09     3412.05    116.71 o 
  -8  17   8     3469.86     3349.09    118.76 o 
  -7  17   8     3412.52     3591.88    138.27 o 
  -6  17   8     2852.98     2893.25    112.07 o 
  -5  17   8     1809.94     1770.75     63.91 o 
  -4  17   8     1136.63     1063.52     57.50 o 
  -3  17   8        2.74      -24.97     56.01 o 
  -2  17   8     2628.08     2487.26    101.01 o 
  -1  17   8     6237.88     6312.79    228.72 o 
   0  17   8     4141.98     3975.83    187.49 o 
   1  17   8     2156.42     2220.44    166.26 o 
   2  17   8     1053.00     1106.15    143.39 o 
   3  17   8        8.63      120.40     92.67 o 
 -11  18   8     2837.10     2864.31    106.55 o 
 -10  18   8     4078.19     3921.94    125.42 o 
  -9  18   8     3383.41     3606.81    122.50 o 
  -8  18   8      679.99      679.50     72.37 o 
  -7  18   8        3.47      -15.55     84.46 o 
  -6  18   8     2474.59     2180.44    115.89 o 
  -5  18   8     5742.01     5644.05     94.21 o 
  -4  18   8     8332.42     8444.74    110.70 o 
  -3  18   8    11137.16    10801.19    123.79 o 
  -2  18   8     5992.70     5734.68    134.83 o 
  -1  18   8      216.13      309.29    114.90 o 
   0  18   8       37.62       42.45     84.01 o 
   1  18   8      389.39      342.15    118.11 o 
   2  18   8     1727.77     1844.09    167.09 o 
   3  18   8     2438.54     2248.23    186.24 o 
 -10  19   8      323.77      270.97     70.56 o 
  -9  19   8      357.71      419.60     76.36 o 
  -8  19   8     1916.87     1946.68     92.85 o 
  -7  19   8     4923.02     5009.76    162.65 o 
  -6  19   8     4600.96     4459.95    236.51 o 
  -5  19   8     2109.13     2045.48     74.08 o 
  -4  19   8     1211.92     1082.06     56.27 o 
  -3  19   8        9.26      -18.08     43.71 o 
  -2  19   8     2482.32     2289.81     98.36 o 
  -1  19   8     2589.08     2467.65    169.91 o 
   0  19   8     1996.14     2017.96    153.69 o 
   1  19   8      906.99     1088.80    131.66 o 
   2  19   8      425.79      433.38    113.82 o 
   3  19   8      173.23      176.68    120.92 o 
 -10  20   8        4.62       36.94     67.42 o 
  -9  20   8       64.28       69.60     83.25 o 
  -8  20   8       19.39        2.06     62.86 o 
  -7  20   8       27.57      -27.93     87.48 o 
  -6  20   8      147.26      149.00     91.42 o 
  -5  20   8        4.97      -13.48     52.63 o 
  -4  20   8      123.40      129.36     39.92 o 
  -3  20   8      804.58      762.26     50.33 o 
  -2  20   8      132.35      136.41     60.88 o 
  -1  20   8      129.69      174.14     95.14 o 
   0  20   8        0.12       49.76    107.96 o 
   1  20   8       17.21       34.84     87.73 o 
   2  20   8       10.87      -19.68     97.02 o 
 -10  21   8      649.32      788.54     93.28 o 
  -9  21   8      809.57      785.47    101.52 o 
  -8  21   8      937.02     1014.58    111.85 o 
  -7  21   8      313.76      338.00     90.46 o 
  -6  21   8      266.02      208.72     78.65 o 
  -5  21   8      303.74      311.81     93.20 o 
  -4  21   8      155.94      137.18     50.32 o 
  -3  21   8      450.56      426.66     58.04 o 
  -2  21   8     2028.92     2085.93     93.58 o 
  -1  21   8     1399.33     1283.45     86.57 o 
   0  21   8      651.90      719.86    138.14 o 
   1  21   8      571.87      590.92    124.90 o 
   2  21   8      200.69      260.85    107.95 o 
  -9  22   8     1038.58     1231.95    107.86 o 
  -8  22   8      335.64      383.34     95.83 o 
  -7  22   8        3.17       25.72     79.01 o 
  -6  22   8      448.63      486.57     99.93 o 
  -5  22   8     2013.43     1845.12    124.24 o 
  -4  22   8     2910.07     2931.26     94.12 o 
  -3  22   8     3371.95     3242.92     96.17 o 
  -2  22   8     3605.04     3577.68    114.01 o 
  -1  22   8     1089.48     1179.65    106.54 o 
   0  22   8      102.72       48.75    107.31 o 
   1  22   8      454.29      441.95    128.88 o 
   2  22   8     1513.10     1510.86    168.24 o 
  -9  23   8      844.31      896.12    100.47 o 
  -8  23   8     1479.05     1383.78    116.98 o 
  -7  23   8     2867.05     2984.47    151.21 o 
  -6  23   8     3141.99     3248.75    156.70 o 
  -5  23   8     1865.37     1709.95    127.41 o 
  -4  23   8      529.22      435.26    102.22 o 
  -3  23   8      453.27      386.26     89.14 o 
  -2  23   8     3285.87     3254.21    202.19 o 
  -1  23   8     4042.53     3667.25    202.44 o 
   0  23   8     2678.21     2700.83    181.66 o 
   1  23   8     1964.34     2219.28    193.12 o 
  -8  24   8      336.20      286.42    100.36 o 
  -7  24   8        4.81      -54.65     91.41 o 
  -6  24   8      694.72      641.01    103.12 o 
  -5  24   8      555.64      518.86     97.71 o 
  -4  24   8      620.75      685.14    102.30 o 
  -3  24   8     1672.82     1751.07    158.19 o 
  -2  24   8      534.93      553.55    130.45 o 
  -1  24   8      247.89      288.31    129.66 o 
   0  24   8       38.40       25.31    126.69 o 
   1  24   8      103.21       84.88    122.85 o 
  -8  25   8       40.49      154.07     95.00 o 
  -7  25   8       99.57      149.38     89.05 o 
  -6  25   8      729.72      643.95    103.95 o 
  -5  25   8      292.45      224.56     97.78 o 
  -4  25   8        8.06       30.18     87.79 o 
  -3  25   8       77.01     -101.90    135.15 o 
  -2  25   8        3.97       33.33    116.85 o 
  -1  25   8       58.90       55.57    117.52 o 
   0  25   8      103.95       73.45    118.49 o 
  -7  26   8      231.62      259.16    100.32 o 
  -6  26   8     1074.00     1026.91    182.11 o 
  -5  26   8     2043.05     2018.85    138.67 o 
  -4  26   8     2165.80     2301.16    137.87 o 
  -3  26   8     1842.49     1847.94    173.55 o 
  -2  26   8     1120.05     1106.02    141.38 o 
  -1  26   8      136.00      172.25    117.21 o 
  -6  27   8     1180.99     1149.32    192.51 o 
  -5  27   8     1205.88     1211.78    119.63 o 
  -4  27   8      148.96      156.31     86.75 o 
  -3  27   8      132.86      131.46    103.72 o 
  -2  27   8      655.34      759.90    146.18 o 
  -4  28   8     1119.15     1277.75    123.60 o 
  -3  28   8     1373.09     1395.72    164.48 o 
 -13   1   9      706.08      760.71     72.14 o 
 -12   1   9      980.57      936.26     80.17 o 
 -11   1   9      246.24      217.87     58.18 o 
 -10   1   9     1218.54     1283.44     72.71 o 
  -9   1   9     4546.59     4651.54     97.46 o 
  -8   1   9     6390.56     6220.05     78.51 o 
  -7   1   9     4054.74     4032.90     55.93 o 
  -6   1   9       37.55       53.11     17.70 o 
  -5   1   9      786.34      827.05     27.01 o 
  -4   1   9     1596.83     1719.04     38.82 o 
  -3   1   9      504.36      533.73     15.47 o 
  -2   1   9      731.24      728.71     38.50 o 
  -1   1   9     3864.78     4015.67     63.43 o 
   0   1   9     4113.15     4207.62     83.73 o 
   1   1   9     1252.75     1155.72     32.01 o 
   2   1   9      327.16      297.19     64.94 o 
   3   1   9        0.76       15.18     66.95 o 
   4   1   9      112.27      167.08     73.17 o 
 -13   2   9     2301.86     2218.16    107.41 o 
 -12   2   9     3714.59     3886.86    131.93 o 
 -11   2   9     7160.97     7087.71    120.24 o 
 -10   2   9     9643.99    10082.15    155.98 o 
  -9   2   9     3437.06     3474.96    109.76 o 
  -8   2   9        2.44       36.82     22.89 o 
  -7   2   9     1372.68     1274.29     23.78 o 
  -6   2   9     4319.77     4073.22     40.89 o 
  -5   2   9    11207.46    11361.73     86.92 o 
  -4   2   9    20978.10    21604.47    156.85 o 
  -3   2   9     5143.71     5034.74     49.37 o 
  -2   2   9      116.26      121.77     30.50 o 
  -1   2   9     3376.56     3206.80    113.96 o 
   0   2   9       24.48       28.49     13.80 o 
   1   2   9     1921.62     1907.41    114.75 o 
   2   2   9     3221.16     3328.67     95.66 o 
   3   2   9     3248.81     3277.08    112.01 o 
   4   2   9     2043.77     2029.23    100.20 o 
 -13   3   9     1932.83     1852.13     90.63 o 
 -12   3   9     1505.99     1485.79     82.60 o 
 -11   3   9      442.46      403.59     57.04 o 
 -10   3   9     2555.41     2657.51     78.87 o 
  -9   3   9    11348.02    11103.58    162.95 o 
  -8   3   9    17521.79    17286.75     92.83 o 
  -7   3   9     8931.08     8619.31     73.09 o 
  -6   3   9      762.74      751.84     25.28 o 
  -5   3   9     1633.45     1623.88     27.52 o 
  -4   3   9       73.34      106.27     23.29 o 
  -3   3   9      190.97      212.26     22.15 o 
  -2   3   9     4135.85     4316.15     82.83 o 
  -1   3   9     4566.88     4408.73     54.06 o 
   0   3   9     7908.26     8061.72    140.19 o 
   1   3   9     3681.91     3811.56    116.17 o 
   2   3   9      481.87      538.18     77.06 o 
   3   3   9       30.29       61.96     77.03 o 
   4   3   9      203.38      250.00     89.17 o 
 -13   4   9       68.73       51.36     56.78 o 
 -12   4   9      549.76      538.32     62.96 o 
 -11   4   9      934.27      995.66     61.48 o 
 -10   4   9      827.89      853.76     56.73 o 
  -9   4   9       60.10       65.12     44.62 o 
  -8   4   9      188.61      223.36     33.51 o 
  -7   4   9        4.04        4.80     22.46 o 
  -6   4   9     2377.41     2359.91     28.68 o 
  -5   4   9      389.15      388.70     20.74 o 
  -4   4   9     2794.06     2808.23     73.04 o 
  -3   4   9      669.81      641.23     36.52 o 
  -2   4   9       34.01       28.13     20.37 o 
  -1   4   9     2568.56     2447.24     49.91 o 
   0   4   9      253.95      243.89     37.18 o 
   1   4   9        2.78       20.05     54.58 o 
   2   4   9      335.38      351.29     77.08 o 
   3   4   9      171.88      244.31     80.41 o 
   4   4   9       29.67      110.98     81.85 o 
 -13   5   9      279.11      241.31     59.28 o 
 -12   5   9      104.06      120.48     57.49 o 
 -11   5   9        0.12      -12.16     49.33 o 
 -10   5   9      611.05      645.45     52.79 o 
  -9   5   9     2747.97     2489.13     69.32 o 
  -8   5   9      622.87      578.62     34.79 o 
  -7   5   9      361.78      396.42     26.10 o 
  -6   5   9     1088.40     1116.65     29.45 o 
  -5   5   9        7.50       16.14     24.08 o 
  -4   5   9      851.30      895.12     37.87 o 
  -3   5   9     1567.13     1522.70     31.68 o 
  -2   5   9      285.67      269.94     24.90 o 
  -1   5   9     5177.33     5045.07     99.94 o 
   0   5   9     1607.89     1590.53     57.06 o 
   1   5   9      111.93      103.66     57.96 o 
   2   5   9      225.18      251.10     73.92 o 
   3   5   9       16.55       49.57     74.47 o 
   4   5   9        9.28      -14.28     79.43 o 
 -13   6   9     1184.38     1189.00     78.95 o 
 -12   6   9     1967.29     2070.12     84.92 o 
 -11   6   9     3324.51     3344.22     93.20 o 
 -10   6   9     2091.68     2129.18     70.66 o 
  -9   6   9       14.57       61.94     38.96 o 
  -8   6   9       39.29       47.17     32.35 o 
  -7   6   9     1247.98     1179.74     34.40 o 
  -6   6   9     6083.37     5766.12     53.31 o 
  -5   6   9    15972.59    15717.70    131.99 o 
  -4   6   9    10439.87    10412.39    107.79 o 
  -3   6   9     7135.41     6863.42     51.10 o 
  -2   6   9     5222.65     4977.69     67.31 o 
  -1   6   9     1366.87     1373.74     49.77 o 
   0   6   9      875.47      934.74     44.79 o 
   1   6   9      665.73      730.94    121.71 o 
   2   6   9     1066.48     1168.77    172.47 o 
   3   6   9     1870.94     1933.67    114.26 o 
   4   6   9     2797.94     2737.12    140.81 o 
 -12   7   9      481.90      482.79     64.49 o 
 -11   7   9        1.93       32.23     51.96 o 
 -10   7   9      326.22      386.14     51.32 o 
  -9   7   9     5063.77     5109.81     82.91 o 
  -8   7   9    11777.11    11892.76    108.25 o 
  -7   7   9     8289.92     8193.25     79.34 o 
  -6   7   9     3524.69     3533.25     45.41 o 
  -5   7   9      847.27      814.79     32.11 o 
  -4   7   9      222.56      223.37     19.59 o 
  -3   7   9     1216.88     1242.50     28.15 o 
  -2   7   9     3586.68     3655.09     57.90 o 
  -1   7   9    10025.17     9803.25    114.55 o 
   0   7   9    19595.74    19948.65    164.18 o 
   1   7   9     7754.74     7944.38    164.20 o 
   2   7   9      271.93      346.86     79.70 o 
   3   7   9       17.50       42.30     79.51 o 
   4   7   9      127.98      203.91     92.58 o 
 -12   8   9     1748.60     1716.17     80.99 o 
 -11   8   9     1837.05     1752.98     75.27 o 
 -10   8   9     3849.31     3857.29     80.27 o 
  -9   8   9      490.94      472.86     46.43 o 
  -8   8   9      817.60      827.88     45.26 o 
  -7   8   9      322.41      314.67     31.88 o 
  -6   8   9     4382.34     4340.10     72.91 o 
  -5   8   9     7472.36     7572.44     67.11 o 
  -4   8   9     4579.21     4564.70     79.87 o 
  -3   8   9     2479.49     2325.75     38.00 o 
  -2   8   9     1783.78     1683.71     46.39 o 
  -1   8   9     1301.43     1143.80     80.00 o 
   0   8   9     1126.32     1199.74     62.86 o 
   1   8   9     1596.46     1646.78     64.04 o 
   2   8   9     2383.47     2469.77    118.09 o 
   3   8   9     1749.60     1757.79    112.90 o 
   4   8   9     1292.38     1268.90    116.89 o 
 -12   9   9        1.45       22.88     53.36 o 
 -11   9   9       23.76       39.57     44.12 o 
 -10   9   9       22.66       28.32     41.07 o 
  -9   9   9        2.04        6.75     41.63 o 
  -8   9   9        2.42       11.34     34.06 o 
  -7   9   9      230.89      259.92     41.61 o 
  -6   9   9       40.16       66.75     37.94 o 
  -5   9   9     1443.93     1509.20     37.00 o 
  -4   9   9      105.41      130.63     40.93 o 
  -3   9   9      352.72      302.43     27.32 o 
  -2   9   9       12.32        3.32     18.57 o 
  -1   9   9     2091.80     2065.40     83.53 o 
   0   9   9     1413.81     1374.59     74.97 o 
   1   9   9      296.51      306.97     45.50 o 
   2   9   9       31.08       47.61     75.53 o 
   3   9   9        7.23       14.88     78.51 o 
   4   9   9        8.04       -8.25     87.35 o 
 -12  10   9      809.60      872.72     69.06 o 
 -11  10   9     1361.70     1255.38     62.06 o 
 -10  10   9      565.36      622.83     51.10 o 
  -9  10   9     3531.93     3549.54     79.09 o 
  -8  10   9      936.86      989.39     49.03 o 
  -7  10   9       56.80       46.25     41.29 o 
  -6  10   9     1153.79     1152.85     49.80 o 
  -5  10   9     2241.60     2222.39     41.31 o 
  -4  10   9     3039.01     2967.62     69.82 o 
  -3  10   9     8038.95     8112.45    101.20 o 
  -2  10   9     6033.94     5665.09    109.36 o 
  -1  10   9      697.66      661.81     66.25 o 
   0  10   9      218.03      175.51     54.77 o 
   1  10   9     1279.27     1228.43     61.04 o 
   2  10   9     1552.61     1483.38    171.24 o 
   3  10   9     1422.55     1205.26    108.56 o 
   4  10   9      357.73      336.75     94.28 o 
 -12  11   9      187.87      166.55     58.90 o 
 -11  11   9       81.42       37.89     47.66 o 
 -10  11   9     1886.20     1873.87     65.82 o 
  -9  11   9    13419.44    13653.66    196.91 o 
  -8  11   9     3880.74     3850.54     89.42 o 
  -7  11   9     5940.93     6000.98     95.38 o 
  -6  11   9     5051.16     5053.61     80.93 o 
  -5  11   9     5201.52     4954.22     57.24 o 
  -4  11   9       16.91       13.80     35.96 o 
  -3  11   9     1294.62     1355.10     59.96 o 
  -2  11   9     5099.13     5233.54    192.27 o 
  -1  11   9     7295.83     7890.50    235.88 o 
   0  11   9     5668.84     5854.66    126.61 o 
   1  11   9     2716.04     2751.20     93.35 o 
   2  11   9      779.43      792.83     95.34 o 
   3  11   9        8.23       64.93     81.91 o 
 -12  12   9     1559.00     1618.07     74.73 o 
 -11  12   9     2712.33     2850.04     82.59 o 
 -10  12   9     1360.96     1542.40     62.97 o 
  -9  12   9     1885.11     1883.39     92.67 o 
  -8  12   9     1427.37     1380.08     65.30 o 
  -7  12   9      101.80       93.57     40.87 o 
  -6  12   9     3904.84     3822.76     75.06 o 
  -5  12   9     7547.88     7160.09     72.73 o 
  -4  12   9     4231.28     3906.63     71.35 o 
  -3  12   9     2204.47     2139.62    100.46 o 
  -2  12   9      349.20      421.53    105.04 o 
  -1  12   9     1375.94     1517.43    136.40 o 
   0  12   9      103.39       60.13     81.29 o 
   1  12   9      758.39      814.21     67.01 o 
   2  12   9     1598.88     1682.89    110.53 o 
   3  12   9     2261.97     2352.72    130.46 o 
 -12  13   9       48.40        9.49     53.26 o 
 -11  13   9        3.95        0.02     47.72 o 
 -10  13   9      258.94      265.83     45.53 o 
  -9  13   9     3465.83     3385.41     95.69 o 
  -8  13   9      152.37      146.92     45.65 o 
  -7  13   9     1663.63     1576.52     57.11 o 
  -6  13   9     2499.32     2538.83     66.98 o 
  -5  13   9      442.46      434.36     30.45 o 
  -4  13   9      562.86      537.64     41.61 o 
  -3  13   9     2049.94     2157.85     99.41 o 
  -2  13   9     2384.97     2418.88    154.09 o 
  -1  13   9     1127.90     1219.83    131.66 o 
   0  13   9      244.02      272.40     92.51 o 
   1  13   9      320.62      435.04    118.48 o 
   2  13   9       85.69       32.61     79.07 o 
   3  13   9       84.47      117.06     86.81 o 
 -12  14   9     1033.01      996.46     66.60 o 
 -11  14   9      647.59      561.40     56.54 o 
 -10  14   9      476.03      388.95     51.18 o 
  -9  14   9      274.53      234.66     56.49 o 
  -8  14   9        0.15        2.13     48.75 o 
  -7  14   9       94.32      120.40     47.02 o 
  -6  14   9      154.59      143.91     46.79 o 
  -5  14   9       55.76       65.50     25.30 o 
  -4  14   9     3927.14     3778.17     70.41 o 
  -3  14   9     2372.67     2394.14     87.24 o 
  -2  14   9       13.28       26.64    105.99 o 
  -1  14   9      246.25      204.69    109.04 o 
   0  14   9       36.01       26.71     87.10 o 
   1  14   9       95.72      193.43    107.41 o 
   2  14   9      376.74      292.01    121.03 o 
   3  14   9      333.15      387.84     94.57 o 
 -11  15   9       53.99       55.78     48.07 o 
 -10  15   9     1114.12     1107.08     63.53 o 
  -9  15   9     2359.27     2405.46     83.88 o 
  -8  15   9     4219.31     4249.17    116.95 o 
  -7  15   9     3881.11     3926.76     89.33 o 
  -6  15   9     5114.64     4960.46     94.19 o 
  -5  15   9     3053.90     3028.43     78.48 o 
  -4  15   9      512.44      419.78     51.26 o 
  -3  15   9     1736.71     1695.67     80.13 o 
  -2  15   9     5623.73     5617.50    215.70 o 
  -1  15   9     3370.95     3125.41    176.33 o 
   0  15   9     2931.09     2744.63    161.91 o 
   1  15   9     3803.16     3633.39    208.27 o 
   2  15   9      654.36      599.27    124.86 o 
   3  15   9        2.50       50.51     86.84 o 
 -11  16   9     1681.52     1884.55     88.09 o 
 -10  16   9     3764.74     3823.66    105.58 o 
  -9  16   9      709.69      625.01     62.57 o 
  -8  16   9      133.74      168.64     58.52 o 
  -7  16   9      321.90      329.76     78.23 o 
  -6  16   9     4888.14     4758.72    126.18 o 
  -5  16   9     8713.17     8570.55    154.81 o 
  -4  16   9     8269.23     8099.95    113.92 o 
  -3  16   9     4805.36     4664.15    166.87 o 
  -2  16   9     3108.56     3168.72    167.67 o 
  -1  16   9     2665.93     2490.55    158.99 o 
   0  16   9        5.03       14.06     88.19 o 
   1  16   9      789.29      886.71    146.04 o 
   2  16   9     1898.81     1997.21    165.71 o 
 -11  17   9        3.40        8.18     58.22 o 
 -10  17   9       42.33       73.24     67.27 o 
  -9  17   9      666.94      736.99     64.21 o 
  -8  17   9     2197.70     2176.99    103.96 o 
  -7  17   9     1923.60     1942.65    114.62 o 
  -6  17   9     1957.61     1934.09     67.82 o 
  -5  17   9       97.37       80.25     45.67 o 
  -4  17   9       43.38       44.71     43.46 o 
  -3  17   9      476.06      414.66     60.36 o 
  -2  17   9      790.86      881.00    120.02 o 
  -1  17   9     1350.64     1416.09    137.10 o 
   0  17   9     1302.10     1157.30    139.14 o 
   1  17   9     1384.35     1419.82    161.61 o 
   2  17   9      189.24      188.23    121.85 o 
 -11  18   9       13.65       34.89     60.12 o 
 -10  18   9      348.04      319.49     74.51 o 
  -9  18   9       21.52       41.99     51.53 o 
  -8  18   9       70.05      105.79     82.71 o 
  -7  18   9      189.91      138.33     75.94 o 
  -6  18   9       56.68       55.30     44.73 o 
  -5  18   9        5.42       17.83     40.65 o 
  -4  18   9        3.88       12.86     40.95 o 
  -3  18   9       55.61       80.24     50.19 o 
  -2  18   9      113.21      144.28    106.37 o 
  -1  18   9       19.21       41.33     96.43 o 
   0  18   9       48.20      -16.65    116.19 o 
   1  18   9        6.08      113.12    121.76 o 
   2  18   9       57.55       65.41    121.05 o 
 -10  19   9      388.48      442.82     79.32 o 
  -9  19   9     1449.23     1418.46     76.99 o 
  -8  19   9     2335.39     2225.47    208.43 o 
  -7  19   9     1889.50     1992.83    118.96 o 
  -6  19   9      946.33      939.56     58.24 o 
  -5  19   9      256.54      228.90     45.22 o 
  -4  19   9      110.97      101.84     45.52 o 
  -3  19   9        6.76       23.69     54.35 o 
  -2  19   9     1073.46     1019.76     82.02 o 
  -1  19   9     1029.13      905.65    138.34 o 
   0  19   9     1937.45     2245.29    175.96 o 
   1  19   9      624.65      676.68    133.19 o 
   2  19   9      103.76       18.35    130.77 o 
 -10  20   9     2526.26     2489.12    116.20 o 
  -9  20   9     1075.84     1123.40     89.38 o 
  -8  20   9       65.76       22.66     79.68 o 
  -7  20   9      678.04      673.33     98.83 o 
  -6  20   9     4336.23     4109.98    154.84 o 
  -5  20   9     4594.06     4534.15    113.22 o 
  -4  20   9     6301.00     6420.02    138.58 o 
  -3  20   9     3874.38     3865.97     87.67 o 
  -2  20   9      499.67      447.37     70.20 o 
  -1  20   9      195.74      144.75    105.89 o 
   0  20   9       87.31      189.10    112.47 o 
   1  20   9      659.57      693.91    117.19 o 
 -10  21   9      235.53      260.72     72.88 o 
  -9  21   9     1161.61     1265.28     98.01 o 
  -8  21   9     2105.10     2424.18    139.46 o 
  -7  21   9     4081.41     4130.88    182.53 o 
  -6  21   9     3075.32     2950.85    147.06 o 
  -5  21   9     1588.09     1503.25     78.94 o 
  -4  21   9        0.79      -13.44     52.57 o 
  -3  21   9      549.69      520.00     73.27 o 
  -2  21   9      957.25     1048.66     83.35 o 
  -1  21   9      726.83      706.93    124.85 o 
   0  21   9     1292.83     1460.87    147.22 o 
   1  21   9     1134.30     1118.29    152.72 o 
  -9  22   9       87.21      121.11     86.10 o 
  -8  22   9       22.71      -49.38     92.36 o 
  -7  22   9        8.53      -12.66     90.56 o 
  -6  22   9      157.75       -6.88     78.79 o 
  -5  22   9       52.87        1.66     51.17 o 
  -4  22   9      925.41      736.92     67.95 o 
  -3  22   9     1498.37     1387.78     88.72 o 
  -2  22   9       12.53       48.86     63.55 o 
  -1  22   9      124.06       91.71    121.47 o 
   0  22   9        3.22       15.87    116.20 o 
  -9  23   9      290.59      274.12     99.35 o 
  -8  23   9      871.53      860.53    107.26 o 
  -7  23   9      141.25      248.50     82.83 o 
  -6  23   9      207.05      175.57     82.61 o 
  -5  23   9      107.91       65.90     74.52 o 
  -4  23   9      191.81      123.47     97.38 o 
  -3  23   9       83.41      125.17    106.28 o 
  -2  23   9     1020.98     1073.24    156.56 o 
  -1  23   9      212.98      283.69    112.23 o 
   0  23   9      189.86      112.07    122.70 o 
  -8  24   9       73.96       40.24    103.47 o 
  -7  24   9       27.64       21.08     98.72 o 
  -6  24   9      699.07      763.56    140.72 o 
  -5  24   9     1988.18     2218.32    133.73 o 
  -4  24   9     2898.71     3019.85    156.09 o 
  -3  24   9      749.96      739.25    146.08 o 
  -2  24   9     1408.89     1355.70    158.46 o 
  -1  24   9      119.76       99.39    119.55 o 
  -7  25   9     3010.07     3128.24    304.95 o 
  -6  25   9     2817.38     2919.44    213.67 o 
  -5  25   9      397.05      408.10     93.74 o 
  -4  25   9       12.61      -22.45     97.33 o 
  -3  25   9     1476.89     1383.03    158.03 o 
  -2  25   9     3013.32     2877.42    215.02 o 
  -1  25   9     2998.07     2791.00    205.09 o 
  -6  26   9      934.97      711.84    117.79 o 
  -5  26   9     1206.51     1265.39    116.51 o 
  -4  26   9     1526.16     1631.35    126.81 o 
  -3  26   9      583.56      699.51    130.21 o 
  -2  26   9      647.94      551.41    142.29 o 
  -5  27   9        4.12       -1.44     90.58 o 
  -4  27   9        1.64      -51.62     93.33 o 
 -13   0  10     2933.67     2973.58    207.83 o 
 -12   0  10     4914.90     4588.39    218.46 o 
 -11   0  10     2762.57     2776.04    180.88 o 
 -10   0  10     3082.89     3392.55    174.44 o 
  -9   0  10     2401.75     2318.64    153.23 o 
  -8   0  10      643.44      777.62     55.08 o 
  -7   0  10     1370.97     1322.73     42.27 o 
  -6   0  10     8473.13     8590.86    103.50 o 
  -5   0  10     8391.52     8469.99    112.42 o 
  -4   0  10     4313.17     4303.35     77.82 o 
  -3   0  10      638.40      601.17     84.50 o 
  -2   0  10     3027.01     3058.05    141.23 o 
  -1   0  10      264.85      280.21     47.84 o 
   0   0  10      785.73      760.49     67.30 o 
   1   0  10     2370.58     2435.69    102.48 o 
   2   0  10     1733.35     1842.72    135.48 o 
   3   0  10     1750.83     1817.47    151.56 o 
 -13   1  10     1091.20     1052.01     91.90 o 
 -12   1  10      666.31      629.91     78.93 o 
 -11   1  10      870.84      897.09     94.68 o 
 -10   1  10     2142.76     2175.74    106.14 o 
  -9   1  10     3586.72     3485.35     97.40 o 
  -8   1  10     7605.70     7598.75     96.70 o 
  -7   1  10     5901.91     5748.94     53.56 o 
  -6   1  10      320.39      295.46     24.21 o 
  -5   1  10      379.62      357.33     27.15 o 
  -4   1  10      247.25      285.34     25.82 o 
  -3   1  10     5686.03     6032.53    119.72 o 
  -2   1  10     5559.85     5682.25     83.87 o 
  -1   1  10     5138.74     5177.05     95.84 o 
   0   1  10     3513.54     3519.46     74.44 o 
   1   1  10      955.22      938.60     61.74 o 
   2   1  10      382.51      335.01     60.11 o 
   3   1  10       31.36       83.35     61.11 o 
 -13   2  10        3.03       23.32     57.69 o 
 -12   2  10       62.31      106.06     55.54 o 
 -11   2  10      108.92      124.57     45.91 o 
 -10   2  10      493.19      399.85     50.55 o 
  -9   2  10      901.13      793.23     47.53 o 
  -8   2  10      298.29      272.53     42.18 o 
  -7   2  10       59.38       73.22     26.85 o 
  -6   2  10      181.04      192.82     28.27 o 
  -5   2  10      799.15      803.45     30.86 o 
  -4   2  10      444.50      441.79     26.86 o 
  -3   2  10        1.25       -3.65     22.22 o 
  -2   2  10      130.89      141.31     35.48 o 
  -1   2  10       76.73       57.95     44.21 o 
   0   2  10        2.29       12.34     56.94 o 
   1   2  10       72.38       82.41     61.66 o 
   2   2  10        5.58       -0.11     70.85 o 
   3   2  10        2.72        6.94     69.42 o 
 -13   3  10      431.69      404.24     60.26 o 
 -12   3  10        6.79       57.56     56.63 o 
 -11   3  10      286.04      240.62     52.19 o 
 -10   3  10      670.39      603.51     52.74 o 
  -9   3  10      166.44      201.14     39.86 o 
  -8   3  10     1520.14     1569.76     46.22 o 
  -7   3  10     1535.66     1558.25     33.44 o 
  -6   3  10      947.66     1016.81     26.99 o 
  -5   3  10      435.79      436.36     28.80 o 
  -4   3  10      103.34      106.75     23.16 o 
  -3   3  10      177.05      163.40     27.93 o 
  -2   3  10      463.89      475.91     41.12 o 
  -1   3  10     1434.74     1260.95     70.44 o 
   0   3  10     1501.82     1567.96     83.64 o 
   1   3  10      552.54      527.31     73.02 o 
   2   3  10      128.96      110.47     67.49 o 
   3   3  10        0.01       57.57     81.81 o 
 -13   4  10     1600.55     1745.44     83.85 o 
 -12   4  10     4314.22     4243.49    104.59 o 
 -11   4  10     3538.98     3575.01     91.34 o 
 -10   4  10     3077.21     2928.67     79.51 o 
  -9   4  10     2821.36     2789.49     70.56 o 
  -8   4  10       95.09       88.94     32.32 o 
  -7   4  10     4495.77     4350.24     68.73 o 
  -6   4  10     9301.43     9341.33     63.29 o 
  -5   4  10    13328.91    13555.92     97.51 o 
  -4   4  10    14032.94    14189.53     87.70 o 
  -3   4  10     5912.15     5865.61     79.05 o 
  -2   4  10     1225.25     1191.04     59.93 o 
  -1   4  10       31.34       41.97     19.27 o 
   0   4  10      488.77      514.57     66.77 o 
   1   4  10      393.06      499.04     71.56 o 
   2   4  10     2370.43     2486.57    113.23 o 
   3   4  10     2971.83     3150.51    142.75 o 
 -13   5  10      578.62      607.85     69.57 o 
 -12   5  10        4.93       28.09     54.52 o 
 -11   5  10       41.15      103.02     48.93 o 
 -10   5  10     5228.38     4889.50     95.65 o 
  -9   5  10    13690.59    13557.12    189.83 o 
  -8   5  10    12851.64    12959.89    111.97 o 
  -7   5  10     9587.29     9677.17     84.99 o 
  -6   5  10     2494.27     2518.47     49.05 o 
  -5   5  10      918.31      905.53     37.40 o 
  -4   5  10        6.77       -0.51     33.33 o 
  -3   5  10     3533.31     3450.61     64.10 o 
  -2   5  10     5322.10     5407.65     99.02 o 
  -1   5  10     6692.61     6793.47    139.50 o 
   0   5  10     3358.35     3381.25    108.75 o 
   1   5  10     1037.10     1200.77     86.98 o 
   2   5  10      412.55      422.60     76.49 o 
   3   5  10      107.39      126.94     80.27 o 
 -13   6  10      462.42      520.92     66.75 o 
 -12   6  10     1353.79     1306.91     71.29 o 
 -11   6  10     1731.71     1725.47     71.70 o 
 -10   6  10      229.43      248.49     47.66 o 
  -9   6  10       83.91      140.10     37.60 o 
  -8   6  10      752.52      748.46     39.25 o 
  -7   6  10      563.89      565.57     28.21 o 
  -6   6  10     1990.83     1955.18     42.20 o 
  -5   6  10     1845.05     1915.46     45.20 o 
  -4   6  10     3696.38     3683.00     66.86 o 
  -3   6  10     3764.97     3703.00     75.54 o 
  -2   6  10     1289.29     1245.41     41.52 o 
  -1   6  10      149.38      162.25     40.94 o 
   0   6  10      539.08      461.11     69.49 o 
   1   6  10      789.64      834.49     83.06 o 
   2   6  10      751.42      698.53     86.76 o 
   3   6  10      265.21      287.14     81.86 o 
 -13   7  10        4.52        9.57     60.05 o 
 -12   7  10        0.01      -29.54     54.76 o 
 -11   7  10      288.12      250.86     52.29 o 
 -10   7  10     1087.53      952.88     56.90 o 
  -9   7  10     1215.36     1169.61     50.28 o 
  -8   7  10      125.78      123.36     31.14 o 
  -7   7  10        6.80       18.91     25.47 o 
  -6   7  10       39.39       47.20     14.73 o 
  -5   7  10      448.91      494.76     34.78 o 
  -4   7  10      204.01      205.80     24.79 o 
  -3   7  10      180.04      176.14     25.12 o 
  -2   7  10      530.02      483.75     32.97 o 
  -1   7  10       50.43       60.44     41.10 o 
   0   7  10       28.04       76.96     59.65 o 
   1   7  10      176.52      260.85     92.77 o 
   2   7  10      220.27      158.68     81.76 o 
   3   7  10       15.69       27.58     88.88 o 
 -12   8  10     1569.68     1626.55     78.95 o 
 -11   8  10     1728.16     1754.23     72.48 o 
 -10   8  10      250.03      313.52     44.31 o 
  -9   8  10      571.59      548.34     45.22 o 
  -8   8  10       91.89       81.90     31.19 o 
  -7   8  10      934.54      922.62     37.89 o 
  -6   8  10     3789.28     3854.33     72.31 o 
  -5   8  10    10413.00    10581.71    143.14 o 
  -4   8  10     8757.67     8409.59     76.46 o 
  -3   8  10     7652.66     7446.54    125.89 o 
  -2   8  10     1072.92      981.42     45.35 o 
  -1   8  10      266.60      277.78     48.66 o 
   0   8  10       65.54       81.62     42.69 o 
   1   8  10       61.96       74.99     67.07 o 
   2   8  10     2309.15     2334.00    168.97 o 
   3   8  10     2398.76     2628.56    136.72 o 
 -12   9  10       25.86       47.90     52.60 o 
 -11   9  10       30.45       69.18     48.39 o 
 -10   9  10     1038.45     1137.26     56.74 o 
  -9   9  10     7704.83     7669.01     99.90 o 
  -8   9  10     3606.29     3748.74     63.51 o 
  -7   9  10     6846.15     7027.91     77.45 o 
  -6   9  10     3450.94     3536.05     71.68 o 
  -5   9  10      683.43      639.16     36.77 o 
  -4   9  10      165.03      196.65     27.71 o 
  -3   9  10     2732.19     2731.27     60.50 o 
  -2   9  10     8292.96     8164.54    141.06 o 
  -1   9  10     9228.09     9455.64    159.79 o 
   0   9  10     6198.83     6296.87    143.01 o 
   1   9  10     1759.41     1749.18    105.40 o 
   2   9  10      829.80      729.55     95.74 o 
   3   9  10      114.06      177.24     84.87 o 
 -12  10  10     1537.24     1637.08     78.86 o 
 -11  10  10     3478.31     3395.46    119.96 o 
 -10  10  10     3003.34     3051.15     76.01 o 
  -9  10  10       68.05       89.60     42.18 o 
  -8  10  10      190.55      207.64     34.43 o 
  -7  10  10     2828.44     2814.98     70.54 o 
  -6  10  10     5048.42     5129.61     83.28 o 
  -5  10  10     7252.55     7134.64     75.04 o 
  -4  10  10     2773.27     2822.20     74.45 o 
  -3  10  10     2663.77     2612.64     58.72 o 
  -2  10  10     3962.09     3882.86    115.96 o 
  -1  10  10      128.32      140.30     74.78 o 
   0  10  10     2075.38     2057.84     73.28 o 
   1  10  10      813.15      889.32     86.29 o 
   2  10  10     1684.08     1691.82    115.54 o 
   3  10  10     1326.48     1385.15    209.55 o 
 -12  11  10        3.31       14.38     52.59 o 
 -11  11  10       52.62       94.65     48.11 o 
 -10  11  10       82.15       95.49     45.09 o 
  -9  11  10      261.22      225.81     45.24 o 
  -8  11  10     1045.77     1054.14     54.71 o 
  -7  11  10      397.12      418.46     47.32 o 
  -6  11  10       37.37       38.32     41.59 o 
  -5  11  10     1678.68     1585.67     36.71 o 
  -4  11  10      121.04      102.99     43.45 o 
  -3  11  10      344.09      337.30     35.17 o 
  -2  11  10      392.13      390.78     64.95 o 
  -1  11  10        7.11       39.79     57.40 o 
   0  11  10      241.06      255.95     60.01 o 
   1  11  10      298.02      402.77     87.39 o 
   2  11  10       40.31       -0.60     77.36 o 
 -12  12  10      641.45      597.81     58.76 o 
 -11  12  10      946.59     1054.82     59.25 o 
 -10  12  10       73.58      134.16     53.56 o 
  -9  12  10     2651.71     2734.33     74.84 o 
  -8  12  10       57.93       85.42     48.22 o 
  -7  12  10       43.17       43.66     41.54 o 
  -6  12  10     3243.66     3252.90     72.91 o 
  -5  12  10     4237.90     4277.84     80.48 o 
  -4  12  10      662.27      754.31     53.55 o 
  -3  12  10        9.86       39.71     51.19 o 
  -2  12  10       12.11        8.41     57.70 o 
  -1  12  10       74.43      107.54     60.32 o 
   0  12  10        8.62       68.29     57.05 o 
   1  12  10      189.04      147.79     76.16 o 
   2  12  10      379.36      357.38     91.51 o 
 -12  13  10      162.12      167.57     52.54 o 
 -11  13  10       36.06       75.20     48.12 o 
 -10  13  10     2631.79     2644.97     93.21 o 
  -9  13  10     6292.14     6200.13    100.89 o 
  -8  13  10     4373.07     4442.75     95.91 o 
  -7  13  10     7552.65     7389.17    103.54 o 
  -6  13  10     1980.48     2037.72     65.38 o 
  -5  13  10       18.62       15.47     42.04 o 
  -4  13  10      294.20      342.86     47.68 o 
  -3  13  10     1953.31     2046.32    105.03 o 
  -2  13  10     3430.58     3289.25    170.50 o 
  -1  13  10     4632.67     4592.25    128.11 o 
   0  13  10     3427.24     3435.93    191.88 o 
   1  13  10     1082.50     1227.75     97.68 o 
   2  13  10      224.61      324.05     87.78 o 
 -12  14  10      969.32     1112.81     66.99 o 
 -11  14  10     3120.39     3269.49     85.15 o 
 -10  14  10     1622.99     1638.21     76.20 o 
  -9  14  10      481.39      448.62     73.16 o 
  -8  14  10       91.73       57.54     58.58 o 
  -7  14  10     1574.49     1570.19     61.23 o 
  -6  14  10     5605.96     5607.36    102.07 o 
  -5  14  10     2230.77     2191.10    100.39 o 
  -4  14  10     3186.86     3289.88     98.44 o 
  -3  14  10     5471.20     5419.84    208.67 o 
  -2  14  10     4199.95     4010.31    192.06 o 
  -1  14  10       62.39       -7.39     99.56 o 
   0  14  10       21.07       82.52     59.95 o 
   1  14  10      927.74     1013.86    152.64 o 
   2  14  10     1714.92     1938.81    125.61 o 
 -11  15  10      119.58      106.39     57.41 o 
 -10  15  10      711.07      686.24     63.82 o 
  -9  15  10     1421.10     1404.37     85.70 o 
  -8  15  10      993.29     1030.61     74.94 o 
  -7  15  10      782.59      760.71     51.59 o 
  -6  15  10      471.12      463.94     49.29 o 
  -5  15  10       77.80       60.02     44.46 o 
  -4  15  10      123.59      121.16     44.34 o 
  -3  15  10       48.27       34.27     64.27 o 
  -2  15  10      182.04      191.45    115.69 o 
  -1  15  10     1782.84     1841.23    142.41 o 
   0  15  10      438.31      311.94    119.37 o 
   1  15  10      561.76      538.40    135.23 o 
   2  15  10      193.75      212.96     87.34 o 
 -11  16  10       22.85       10.33     54.87 o 
 -10  16  10      230.38      285.57     56.12 o 
  -9  16  10      410.72      488.74     71.19 o 
  -8  16  10      113.82       60.93     62.44 o 
  -7  16  10       70.84      112.63     42.58 o 
  -6  16  10      609.99      593.14     55.01 o 
  -5  16  10     1283.21     1150.27     58.85 o 
  -4  16  10       38.02       15.53     44.85 o 
  -3  16  10        2.17       20.57     63.74 o 
  -2  16  10       77.09      112.30     97.32 o 
  -1  16  10       96.60       93.37    103.21 o 
   0  16  10        0.13      -21.28    101.91 o 
   1  16  10        9.66        1.40    117.19 o 
 -11  17  10      670.99      655.16     67.84 o 
 -10  17  10     1091.33     1094.43     87.65 o 
  -9  17  10     2499.30     2699.34    111.72 o 
  -8  17  10     3074.22     3022.83    109.36 o 
  -7  17  10     3228.14     3080.67     84.42 o 
  -6  17  10      966.49      926.55     59.26 o 
  -5  17  10      104.38      108.78     45.29 o 
  -4  17  10       84.71       95.45     45.86 o 
  -3  17  10      247.47      243.71     65.17 o 
  -2  17  10     1573.95     1575.10    138.79 o 
  -1  17  10     1358.78     1213.12    152.39 o 
   0  17  10     1657.99     1417.67    145.43 o 
   1  17  10      505.16      612.88    122.41 o 
 -10  18  10     1675.69     1798.87    101.86 o 
  -9  18  10      566.14      577.64     80.52 o 
  -8  18  10       25.68       33.03     68.70 o 
  -7  18  10     2559.48     2562.41     96.80 o 
  -6  18  10     4221.60     4053.59     91.89 o 
  -5  18  10     3537.09     3650.82     87.84 o 
  -4  18  10     3503.49     3530.60     86.72 o 
  -3  18  10     3470.89     3426.66    125.50 o 
  -2  18  10       77.65      141.87    114.45 o 
  -1  18  10      176.17      224.24    119.07 o 
   0  18  10       39.56      112.06    107.83 o 
   1  18  10      931.93      938.92    141.69 o 
 -10  19  10      552.02      597.79    122.95 o 
  -9  19  10     1378.28     1445.63     95.74 o 
  -8  19  10     2350.59     2354.54    108.67 o 
  -7  19  10     3876.10     3708.00    201.28 o 
  -6  19  10      497.93      475.66     53.82 o 
  -5  19  10       74.03       99.57     46.63 o 
  -4  19  10      176.86      140.90     49.51 o 
  -3  19  10      309.20      302.86     66.22 o 
  -2  19  10      235.10      264.40    105.36 o 
  -1  19  10     1993.47     1713.80    150.90 o 
   0  19  10      870.90      809.30    148.55 o 
   1  19  10      601.33      535.51    155.88 o 
 -10  20  10        1.98       34.78     95.96 o 
  -9  20  10       13.72      -26.61     73.77 o 
  -8  20  10       16.36      -19.00     90.73 o 
  -7  20  10       13.22      -24.83     97.61 o 
  -6  20  10       98.43       83.51     55.59 o 
  -5  20  10        6.37       18.55     56.47 o 
  -4  20  10        2.99       38.63     51.79 o 
  -3  20  10      556.39      472.06     77.30 o 
  -2  20  10        0.42       26.86     63.80 o 
  -1  20  10       16.89       67.78    108.86 o 
   0  20  10       64.84      138.94    113.38 o 
  -9  21  10     1234.71     1260.25     96.73 o 
  -8  21  10     2414.08     2439.32    145.02 o 
  -7  21  10      840.14      629.58     96.67 o 
  -6  21  10      240.71      220.36     63.20 o 
  -5  21  10        0.81       -1.70     59.14 o 
  -4  21  10       36.40      104.60     57.87 o 
  -3  21  10      457.86      468.04     69.37 o 
  -2  21  10     2928.62     2839.04    137.95 o 
  -1  21  10      302.12      399.81    127.98 o 
   0  21  10      413.34      457.30    115.79 o 
  -9  22  10      492.13      469.57     83.58 o 
  -8  22  10        4.36       49.04     82.78 o 
  -7  22  10      478.22      534.71    101.01 o 
  -6  22  10     2932.40     2791.86    146.44 o 
  -5  22  10     2774.15     2788.37    140.87 o 
  -4  22  10     3103.65     3249.69    111.50 o 
  -3  22  10      673.38      621.21     80.84 o 
  -2  22  10      235.45      242.14    115.86 o 
  -1  22  10      148.33      173.72    106.33 o 
  -8  23  10     3753.87     3531.40    171.73 o 
  -7  23  10     1861.03     2010.59    234.39 o 
  -6  23  10      314.15      468.92     99.45 o 
  -5  23  10       34.87       53.21     79.75 o 
  -4  23  10       82.58        6.90     97.35 o 
  -3  23  10     2019.26     2100.77    184.72 o 
  -2  23  10     3042.12     2833.53    214.92 o 
  -1  23  10     2476.57     2609.35    212.56 o 
  -7  24  10      161.82      138.09     97.99 o 
  -6  24  10      465.96      396.93    106.38 o 
  -5  24  10      941.68      982.50    107.97 o 
  -4  24  10      487.38      539.55     99.94 o 
  -3  24  10      259.31      323.29    127.62 o 
  -2  24  10      901.86      826.84    148.66 o 
  -7  25  10       55.95       79.98     85.78 o 
  -6  25  10        0.60        7.54     94.57 o 
  -5  25  10       23.14       23.11     98.24 o 
  -4  25  10       20.29      -65.14    123.14 o 
  -3  25  10      316.49      316.25    130.51 o 
 -13   1  11       38.41       34.31     67.43 o 
 -12   1  11       17.61       30.10     60.21 o 
 -11   1  11      183.48      197.26     58.07 o 
 -10   1  11     1023.05      992.12     70.01 o 
  -9   1  11     2130.72     2018.05     82.10 o 
  -8   1  11     3405.44     3403.01     58.37 o 
  -7   1  11     1686.86     1670.88     41.81 o 
  -6   1  11     3323.26     3263.44     52.14 o 
  -5   1  11      100.20      105.80     26.75 o 
  -4   1  11     1160.84     1132.06     29.92 o 
  -3   1  11     1226.13     1270.90     76.69 o 
  -2   1  11     2966.39     2839.51    101.93 o 
  -1   1  11     1581.85     1594.33     87.36 o 
   0   1  11     1067.58     1040.23     64.91 o 
   1   1  11      351.28      465.77     83.67 o 
   2   1  11      112.30      112.82     90.52 o 
 -13   2  11     1998.48     2183.47    109.26 o 
 -12   2  11     1970.24     2192.30    100.01 o 
 -11   2  11     2249.96     2165.38    100.05 o 
 -10   2  11     3296.61     3254.03    101.96 o 
  -9   2  11     1000.07     1058.00     69.85 o 
  -8   2  11      135.16      110.52     28.09 o 
  -7   2  11     2948.10     3035.40     64.31 o 
  -6   2  11     7886.62     8103.33     81.70 o 
  -5   2  11     9187.28     9390.53     84.36 o 
  -4   2  11    12916.75    13050.94    116.99 o 
  -3   2  11      895.30      895.82     38.35 o 
  -2   2  11      828.55      780.78     49.10 o 
  -1   2  11      243.93      291.66     50.20 o 
   0   2  11      691.59      741.51     61.35 o 
   1   2  11     1885.65     1919.17    153.63 o 
   2   2  11     3310.56     3522.51    223.77 o 
 -13   3  11       82.92       74.75     56.44 o 
 -12   3  11       33.78       57.25     50.10 o 
 -11   3  11      401.62      440.91     56.75 o 
 -10   3  11     1926.09     1907.12     65.20 o 
  -9   3  11     3913.01     3991.47     82.09 o 
  -8   3  11     7051.02     7050.72    101.03 o 
  -7   3  11     3249.65     3277.58     56.51 o 
  -6   3  11     3242.41     3233.11     52.24 o 
  -5   3  11      643.05      609.12     32.31 o 
  -4   3  11      967.96     1060.18     50.31 o 
  -3   3  11     5223.88     5269.85    113.18 o 
  -2   3  11     4874.77     5081.91     93.90 o 
  -1   3  11     5356.77     5352.95    150.17 o 
   0   3  11     1978.64     1959.86     92.89 o 
   1   3  11       67.30      143.79     65.60 o 
   2   3  11       51.19       56.68    117.44 o 
 -13   4  11      392.06      380.96     59.10 o 
 -12   4  11      239.49      292.03     51.84 o 
 -11   4  11       53.36       89.30     47.28 o 
 -10   4  11      300.53      314.69     49.93 o 
  -9   4  11     1247.05     1201.15     45.78 o 
  -8   4  11       21.59       15.19     42.12 o 
  -7   4  11      353.30      342.28     29.28 o 
  -6   4  11      363.10      380.77     35.26 o 
  -5   4  11     2079.75     2150.71     44.58 o 
  -4   4  11     2216.15     2149.30     55.75 o 
  -3   4  11      352.81      400.41     37.29 o 
  -2   4  11      183.24      154.28     42.71 o 
  -1   4  11      158.83      214.02     57.37 o 
   0   4  11      140.28      213.82     59.87 o 
   1   4  11      946.11      950.36     81.77 o 
   2   4  11       36.51      170.60     98.55 o 
 -13   5  11        2.91        3.90     56.20 o 
 -12   5  11       38.22       33.95     50.62 o 
 -11   5  11      357.17      329.93     51.97 o 
 -10   5  11      334.70      409.28     51.20 o 
  -9   5  11     1448.51     1459.98     49.94 o 
  -8   5  11     1315.46     1265.90     40.72 o 
  -7   5  11      230.65      249.76     24.91 o 
  -6   5  11       83.68       94.13     30.35 o 
  -5   5  11      303.39      288.53     36.66 o 
  -4   5  11      219.97      200.76     26.99 o 
  -3   5  11      315.82      272.90     36.79 o 
  -2   5  11     1174.03     1103.13     67.09 o 
  -1   5  11      632.16      623.39     64.91 o 
   0   5  11      677.76      633.23     71.53 o 
   1   5  11      211.36      183.91     72.07 o 
   2   5  11       50.98       47.89    129.67 o 
 -13   6  11     2192.95     2245.55     89.60 o 
 -12   6  11     1653.73     1806.98     75.83 o 
 -11   6  11     2310.29     2460.20     78.17 o 
 -10   6  11     2802.50     2835.94     91.32 o 
  -9   6  11      316.79      304.85     37.65 o 
  -8   6  11      185.20      186.42     28.62 o 
  -7   6  11     3097.84     3041.90     68.91 o 
  -6   6  11    10958.89    10795.62     98.38 o 
  -5   6  11    11794.75    11851.77    122.08 o 
  -4   6  11     4299.17     4275.13     74.23 o 
  -3   6  11      436.07      498.41     37.78 o 
  -2   6  11     1974.95     1922.27     79.53 o 
  -1   6  11      494.69      381.34     65.02 o 
   0   6  11      286.12      279.75     68.60 o 
   1   6  11     1307.49     1280.38     97.79 o 
   2   6  11     2108.55     2156.50    194.50 o 
 -13   7  11      215.75      193.29     57.40 o 
 -12   7  11       45.29       56.39     49.85 o 
 -11   7  11      743.55      791.50     57.17 o 
 -10   7  11     5171.57     5076.22    108.87 o 
  -9   7  11     4650.02     4674.31     71.17 o 
  -8   7  11     6421.97     6637.56     74.24 o 
  -7   7  11     7132.47     7021.78     80.89 o 
  -6   7  11     2947.77     3022.73     53.80 o 
  -5   7  11       22.64       11.25     34.32 o 
  -4   7  11     2364.64     2421.11     63.10 o 
  -3   7  11     5021.79     5216.82    211.97 o 
  -2   7  11     5861.81     6162.02    101.10 o 
  -1   7  11     5100.15     5301.22    131.16 o 
   0   7  11     2997.48     3120.27    117.53 o 
   1   7  11      778.22      727.95    135.06 o 
   2   7  11       93.06       67.83    104.69 o 
 -12   8  11     1892.51     1800.70     79.77 o 
 -11   8  11     1362.66     1356.62     67.22 o 
 -10   8  11     1325.84     1422.79     65.46 o 
  -9   8  11       38.44       35.99     34.32 o 
  -8   8  11      268.06      276.65     33.28 o 
  -7   8  11      839.92      784.91     32.62 o 
  -6   8  11     2345.56     2419.46     47.71 o 
  -5   8  11     6811.18     6704.68     78.73 o 
  -4   8  11     7475.95     7525.89     98.56 o 
  -3   8  11      802.31      875.80     72.87 o 
  -2   8  11        1.87       15.74     42.60 o 
  -1   8  11      271.00      301.10     49.85 o 
   0   8  11      555.08      626.54     96.65 o 
   1   8  11     1728.97     1689.16    107.47 o 
   2   8  11      532.21      727.45    139.55 o 
 -12   9  11        0.51       -3.74     53.04 o 
 -11   9  11        0.11       38.72     50.23 o 
 -10   9  11      333.15      372.33     52.89 o 
  -9   9  11      796.29      765.52     45.97 o 
  -8   9  11       66.83       81.98     29.63 o 
  -7   9  11      236.92      262.43     29.03 o 
  -6   9  11        4.36       14.17     26.30 o 
  -5   9  11      702.51      742.21     41.32 o 
  -4   9  11       41.71       58.64     51.63 o 
  -3   9  11      137.43      167.48     59.64 o 
  -2   9  11       52.10       57.81     57.88 o 
  -1   9  11       14.18       35.31     42.78 o 
   0   9  11       34.22       54.82     67.72 o 
   1   9  11       15.37       12.40     66.42 o 
   2   9  11        0.33      -32.49    136.30 o 
 -12  10  11     1149.39     1083.14     67.41 o 
 -11  10  11      759.61      859.00     63.68 o 
 -10  10  11      133.30      147.93     56.07 o 
  -9  10  11     2589.34     2558.11     70.36 o 
  -8  10  11       12.11       11.98     32.76 o 
  -7  10  11     2538.66     2440.01     50.98 o 
  -6  10  11     8313.39     8187.14     75.29 o 
  -5  10  11     5236.05     5315.78     75.40 o 
  -4  10  11      103.83      122.99     50.94 o 
  -3  10  11      179.39      214.09     64.82 o 
  -2  10  11       16.61        4.53     60.02 o 
  -1  10  11      147.72      147.88     47.99 o 
   0  10  11        3.73       52.31     60.71 o 
   1  10  11      458.78      486.78     79.82 o 
   2  10  11      825.12      773.04    145.15 o 
 -12  11  11        1.76        0.06     53.87 o 
 -11  11  11      259.30      279.36     54.39 o 
 -10  11  11     8762.54     8762.54    128.06 o 
  -9  11  11    10733.90    10953.18    131.55 o 
  -8  11  11     6293.41     6218.16     81.39 o 
  -7  11  11     2694.83     2657.83     71.30 o 
  -6  11  11     1129.23     1077.86     34.66 o 
  -5  11  11      682.60      634.98     38.40 o 
  -4  11  11     2491.43     2582.79     76.48 o 
  -3  11  11     4356.45     4442.98    242.57 o 
  -2  11  11     2989.43     2913.71    108.26 o 
  -1  11  11     4494.16     4460.64    123.38 o 
   0  11  11     1402.08     1514.14     97.55 o 
   1  11  11      532.77      507.01     85.77 o 
 -12  12  11     1916.15     1970.38     74.85 o 
 -11  12  11     1878.08     1914.41     82.07 o 
 -10  12  11     1100.69     1189.96     69.82 o 
  -9  12  11       40.73       74.77     50.63 o 
  -8  12  11      351.87      350.67     49.29 o 
  -7  12  11      980.49      992.16     55.08 o 
  -6  12  11     3323.20     3328.36     75.34 o 
  -5  12  11     1188.50     1272.68     43.94 o 
  -4  12  11     4668.87     4463.89     93.00 o 
  -3  12  11     4910.70     4824.04    133.94 o 
  -2  12  11      220.61      259.93     59.80 o 
  -1  12  11        1.18       18.50     59.96 o 
   0  12  11      115.27      168.36     70.34 o 
   1  12  11     1200.08     1210.11    105.58 o 
 -12  13  11        7.70       82.06     69.68 o 
 -11  13  11      400.95      399.84     59.77 o 
 -10  13  11     2828.87     2807.78     86.29 o 
  -9  13  11      118.05      127.53     49.29 o 
  -8  13  11      371.84      414.91     47.29 o 
  -7  13  11      455.15      449.83     46.44 o 
  -6  13  11     1259.17     1215.93     57.02 o 
  -5  13  11      210.15      241.92     43.46 o 
  -4  13  11      278.83      318.54     54.27 o 
  -3  13  11       42.72      109.83     68.29 o 
  -2  13  11      448.43      522.11     70.17 o 
  -1  13  11     1698.71     1591.47     93.80 o 
   0  13  11      175.79      172.40    121.36 o 
   1  13  11      163.75      165.07     75.45 o 
 -11  14  11      524.73      455.05     62.37 o 
 -10  14  11      204.31      212.58     57.29 o 
  -9  14  11      897.79      844.42     79.27 o 
  -8  14  11       82.45      109.25     46.26 o 
  -7  14  11      980.60      964.41     55.28 o 
  -6  14  11     1539.43     1488.08     61.45 o 
  -5  14  11     1074.76     1043.88     55.49 o 
  -4  14  11      150.27      130.23     48.16 o 
  -3  14  11      238.79      190.07     74.18 o 
  -2  14  11        2.08       -6.64     65.16 o 
  -1  14  11      350.87      348.56     73.64 o 
   0  14  11       48.97      139.93    113.14 o 
   1  14  11       97.31      128.93     75.36 o 
 -11  15  11       45.89       60.46     76.74 o 
 -10  15  11     1423.90     1515.93     75.76 o 
  -9  15  11     4552.83     4678.14    138.19 o 
  -8  15  11     3933.53     3940.35    115.47 o 
  -7  15  11     1499.48     1446.13     62.50 o 
  -6  15  11       26.49       11.89     41.72 o 
  -5  15  11      124.21      100.51     41.28 o 
  -4  15  11      919.90      945.98     62.45 o 
  -3  15  11     2119.78     2304.48    107.12 o 
  -2  15  11     1366.51     1609.23     97.15 o 
  -1  15  11     2204.03     2052.09    104.56 o 
   0  15  11     1486.23     1363.96    146.01 o 
   1  15  11      420.79      476.05     92.96 o 
 -11  16  11     2582.52     2540.80    149.55 o 
 -10  16  11      883.16      987.75     68.74 o 
  -9  16  11       14.53       11.03     67.87 o 
  -8  16  11      792.41      767.43     65.02 o 
  -7  16  11     1367.38     1355.32     61.85 o 
  -6  16  11     3411.81     3489.44     96.53 o 
  -5  16  11     4451.12     4583.01     88.54 o 
  -4  16  11     4226.83     4262.57    112.69 o 
  -3  16  11     1916.91     1979.87    266.37 o 
  -2  16  11       62.42       42.45     95.13 o 
  -1  16  11       93.95      122.39     62.39 o 
   0  16  11      259.94      275.53    124.17 o 
 -11  17  11      241.47      338.49     70.63 o 
 -10  17  11     1503.00     1509.47     94.92 o 
  -9  17  11      496.52      579.81     76.59 o 
  -8  17  11      723.80      661.64     63.74 o 
  -7  17  11      856.61      859.02     56.20 o 
  -6  17  11      158.46      180.05     46.50 o 
  -5  17  11        9.74       13.79     49.84 o 
  -4  17  11      670.73      657.61     60.12 o 
  -3  17  11      925.63      852.54     84.62 o 
  -2  17  11      318.09      151.49    111.00 o 
  -1  17  11     1655.72     1569.77    165.91 o 
   0  17  11      833.72      905.74    148.51 o 
 -10  18  11        7.77       12.00     65.09 o 
  -9  18  11       14.57      -20.14     68.07 o 
  -8  18  11       19.15       99.29     56.71 o 
  -7  18  11       13.10       77.44     46.51 o 
  -6  18  11      234.50      196.49     47.78 o 
  -5  18  11      339.17      309.06     52.71 o 
  -4  18  11       78.27       69.18     49.93 o 
  -3  18  11        0.04       25.82     85.08 o 
  -2  18  11       45.25       98.66     90.50 o 
  -1  18  11      217.24      157.43    119.01 o 
   0  18  11        1.06       65.51    112.99 o 
 -10  19  11      599.56      654.78     80.87 o 
  -9  19  11     1301.82     1286.80     90.91 o 
  -8  19  11     2240.15     2345.04    127.10 o 
  -7  19  11     1965.93     1986.59     83.62 o 
  -6  19  11      225.19      200.01     50.22 o 
  -5  19  11        3.99       15.05     49.69 o 
  -4  19  11      440.19      375.49     56.84 o 
  -3  19  11      266.07      297.27     70.68 o 
  -2  19  11      712.94      908.34    135.20 o 
  -1  19  11      849.47      838.97    131.06 o 
  -9  20  11       42.69       49.31     64.56 o 
  -8  20  11      334.02      355.41     81.62 o 
  -7  20  11     1049.77     1032.60     79.14 o 
  -6  20  11     2450.64     2489.98    100.80 o 
  -5  20  11     4318.32     4348.00    118.52 o 
  -4  20  11     3648.57     3647.57    114.25 o 
  -3  20  11     1790.69     1666.08    105.27 o 
  -2  20  11        3.22        4.89     72.27 o 
  -1  20  11        4.78      -59.93    120.88 o 
  -9  21  11     1997.82     2183.78    117.56 o 
  -8  21  11     2145.75     2236.67    133.02 o 
  -7  21  11     1066.97      918.18    107.78 o 
  -6  21  11      149.01      133.44     62.31 o 
  -5  21  11       53.37       48.30     57.99 o 
  -4  21  11      201.36      159.41     70.04 o 
  -3  21  11      322.39      394.71     73.16 o 
  -2  21  11      631.49      732.06     94.26 o 
  -8  22  11      112.43      121.00     97.27 o 
  -7  22  11      695.20      630.22    108.69 o 
  -6  22  11       15.51       26.66     60.06 o 
  -5  22  11      316.51      382.33     65.60 o 
  -4  22  11      711.56      735.62     83.81 o 
  -3  22  11      475.15      376.65    134.65 o 
  -2  22  11        0.78       83.70    126.68 o 
  -7  23  11      180.18      216.53     97.89 o 
  -6  23  11        1.37      -51.71     90.78 o 
  -5  23  11        6.22      -27.74     95.09 o 
  -4  23  11       58.32       33.80    135.71 o 
  -3  23  11       91.04      141.41    107.63 o 
  -6  24  11     1997.62     1908.91    142.15 o 
  -5  24  11     2519.41     2574.18    237.32 o 
  -4  24  11     2290.31     2315.00    197.41 o 
 -13   0  12     2282.72     2432.25    134.58 o 
 -12   0  12      958.34      995.50     97.01 o 
 -11   0  12     1520.55     1706.92    142.31 o 
 -10   0  12      906.49      917.99    110.85 o 
  -9   0  12        0.00       10.23     36.16 o 
  -8   0  12       19.14       36.05     38.98 o 
  -7   0  12      476.39      539.73     46.06 o 
  -6   0  12     3636.08     3818.84     82.37 o 
  -5   0  12     8081.10     8419.37    200.05 o 
  -4   0  12     3287.11     3312.55    145.88 o 
  -3   0  12      107.78      132.98     84.27 o 
  -2   0  12      911.69      987.43    134.25 o 
  -1   0  12      114.78       91.28    113.57 o 
   0   0  12     1286.75     1626.20    158.87 o 
   1   0  12     3431.97     3517.22    205.49 o 
 -13   1  12      277.07      223.48     60.88 o 
 -12   1  12      310.02      351.82     65.91 o 
 -11   1  12     1148.71     1191.62    123.62 o 
 -10   1  12     1310.46     1327.32     93.73 o 
  -9   1  12     2492.81     2493.05     59.72 o 
  -8   1  12     4529.78     4479.71     61.94 o 
  -7   1  12      323.36      322.98     29.44 o 
  -6   1  12     1257.48     1241.01     40.15 o 
  -5   1  12      180.01      223.36     38.85 o 
  -4   1  12      291.17      356.99     61.70 o 
  -3   1  12     6200.35     6330.16    208.47 o 
  -2   1  12     6537.06     6272.99    157.27 o 
  -1   1  12     3503.11     3317.79    130.10 o 
   0   1  12      872.52      924.08     93.57 o 
   1   1  12      307.11      213.46     93.17 o 
 -13   2  12       61.78       56.15     66.26 o 
 -12   2  12       10.49       37.69     62.38 o 
 -11   2  12        0.64       44.95     66.38 o 
 -10   2  12        0.38       34.94     83.26 o 
  -9   2  12       10.54       18.66     37.44 o 
  -8   2  12      324.02      356.80     31.16 o 
  -7   2  12      481.97      495.64     32.24 o 
  -6   2  12      315.04      309.25     30.20 o 
  -5   2  12      807.38      806.82     45.32 o 
  -4   2  12        2.42       19.10     55.53 o 
  -3   2  12      303.86      251.95     66.33 o 
  -2   2  12      494.29      434.90     82.22 o 
  -1   2  12        6.79       41.52     68.25 o 
   0   2  12       14.59       39.66     68.20 o 
   1   2  12      102.94       94.89     77.15 o 
 -13   3  12       20.18        6.67     65.01 o 
 -12   3  12        1.51      -16.81     64.82 o 
 -11   3  12       55.94       33.28     82.42 o 
 -10   3  12      764.79      788.83    108.88 o 
  -9   3  12      869.73      933.63     52.93 o 
  -8   3  12     1964.83     2024.45     47.97 o 
  -7   3  12     3162.26     3239.64     54.21 o 
  -6   3  12      151.25      202.26     30.06 o 
  -5   3  12       25.33       45.18     37.97 o 
  -4   3  12     1093.77     1125.50     77.86 o 
  -3   3  12      355.93      222.25     60.02 o 
  -2   3  12     2360.49     2347.62    107.87 o 
  -1   3  12     1654.93     1610.61     97.91 o 
   0   3  12      407.08      403.92     83.53 o 
   1   3  12        2.80       21.14     80.92 o 
 -13   4  12     2722.79     2771.61    118.07 o 
 -12   4  12     2512.84     2352.48    103.00 o 
 -11   4  12     2871.19     2832.47    128.77 o 
 -10   4  12      818.61      730.27    119.69 o 
  -9   4  12      219.63      207.78     45.76 o 
  -8   4  12     2241.70     2167.61     46.23 o 
  -7   4  12     4309.65     4352.21     67.87 o 
  -6   4  12     8478.98     8676.83     81.37 o 
  -5   4  12     6182.31     6206.52     89.69 o 
  -4   4  12     9473.85     9339.94    160.78 o 
  -3   4  12     1088.16     1105.36    129.34 o 
  -2   4  12        4.25       29.73     66.84 o 
  -1   4  12      169.89      195.66     72.12 o 
   0   4  12      469.57      663.16    126.39 o 
   1   4  12     1143.58      925.34    146.73 o 
 -13   5  12       26.62       34.55     67.33 o 
 -12   5  12      905.41      832.86     80.70 o 
 -11   5  12     3292.28     3205.82    134.94 o 
 -10   5  12     3292.40     3207.53    173.55 o 
  -9   5  12     4946.65     5039.03     97.75 o 
  -8   5  12     5914.24     6171.30    102.57 o 
  -7   5  12     2582.46     2668.09     55.24 o 
  -6   5  12      462.67      429.53     33.09 o 
  -5   5  12        7.31        9.07     37.32 o 
  -4   5  12     1054.61     1148.42     80.07 o 
  -3   5  12     1514.65     1569.63     88.71 o 
  -2   5  12     6564.35     6391.39    154.74 o 
  -1   5  12     1153.56     1173.93    141.04 o 
   0   5  12      800.44      712.28    115.83 o 
   1   5  12       17.39      110.28    112.96 o 
 -13   6  12      583.24      651.80     84.02 o 
 -12   6  12       32.35       97.41     63.71 o 
 -11   6  12      419.92      420.06     87.09 o 
 -10   6  12       24.93      -18.94     61.25 o 
  -9   6  12       45.14       39.86     48.68 o 
  -8   6  12        8.95       -2.49     46.26 o 
  -7   6  12     1113.55     1101.16     38.22 o 
  -6   6  12     2196.75     2170.74     59.88 o 
  -5   6  12     1615.94     1578.12     51.79 o 
  -4   6  12     1371.69     1416.72     93.98 o 
  -3   6  12       34.39       58.49     61.85 o 
  -2   6  12      667.42      647.63    116.63 o 
  -1   6  12      134.52      112.01    108.66 o 
   0   6  12      193.08       92.01    107.43 o 
   1   6  12      239.13      220.63    101.05 o 
 -12   7  12      154.77       91.17     62.71 o 
 -11   7  12       20.96       20.96    125.38 o 
 -10   7  12      475.37      393.75     69.67 o 
  -9   7  12      680.61      635.50     53.02 o 
  -8   7  12      692.24      657.93     49.77 o 
  -7   7  12       14.73       23.30     42.61 o 
  -6   7  12       60.55       92.20     33.92 o 
  -5   7  12      208.08      210.00     37.45 o 
  -4   7  12       36.11       31.84     45.48 o 
  -3   7  12       20.81       32.76     61.07 o 
  -2   7  12        4.35       21.06    104.54 o 
  -1   7  12      140.34      117.90     98.46 o 
   0   7  12       63.98       23.51    115.30 o 
   1   7  12       67.43       96.67    118.03 o 
 -12   8  12     1235.57     1218.82    105.15 o 
 -11   8  12     2787.37     2740.60    196.43 o 
 -10   8  12     1822.62     1820.77     99.96 o 
  -9   8  12        0.65      -11.20     42.89 o 
  -8   8  12     1360.24     1434.62     61.36 o 
  -7   8  12     4658.25     4685.79     86.57 o 
  -6   8  12     6611.62     6613.97     78.54 o 
  -5   8  12     2783.19     2785.02     59.22 o 
  -4   8  12     2594.07     2503.05     79.47 o 
  -3   8  12     2474.81     2435.90    100.28 o 
  -2   8  12      114.79      106.28    115.26 o 
  -1   8  12      472.71      533.41    112.60 o 
   0   8  12      226.38      271.85    116.92 o 
   1   8  12      558.79      677.57    143.72 o 
 -12   9  12        3.29       16.87     84.39 o 
 -11   9  12     1388.40     1562.44    169.18 o 
 -10   9  12     4673.02     4893.98    122.95 o 
  -9   9  12     4122.68     4297.92     88.38 o 
  -8   9  12     7911.75     7779.01    108.29 o 
  -7   9  12     3640.66     3527.64    114.61 o 
  -6   9  12      257.73      262.39     34.11 o 
  -5   9  12      452.76      472.37     40.24 o 
  -4   9  12      997.60      997.17     61.58 o 
  -3   9  12     3471.29     3755.62    188.22 o 
  -2   9  12     5940.13     6005.63    145.38 o 
  -1   9  12     2764.49     2535.10    181.23 o 
   0   9  12      838.37      823.68    128.25 o 
   1   9  12      330.52      337.14    105.55 o 
 -12  10  12     2641.62     2635.29    139.31 o 
 -11  10  12     1046.46     1060.02    109.47 o 
 -10  10  12      103.66      119.46     61.04 o 
  -9  10  12      132.26      134.46     46.52 o 
  -8  10  12       12.37       31.19     42.61 o 
  -7  10  12     3224.56     3166.19     77.52 o 
  -6  10  12     4553.78     4352.96     85.23 o 
  -5  10  12     2637.80     2587.93     58.93 o 
  -4  10  12     1941.24     2071.05     77.37 o 
  -3  10  12       91.27       99.65     64.81 o 
  -2  10  12       47.94       62.39     63.47 o 
  -1  10  12      478.99      528.94    123.97 o 
   0  10  12      283.74      433.85    123.26 o 
   1  10  12      377.06      559.16    140.04 o 
 -12  11  12       17.62       48.69     79.60 o 
 -11  11  12      343.54      293.28     86.06 o 
 -10  11  12       58.78       76.85     67.33 o 
  -9  11  12      492.30      456.17     51.92 o 
  -8  11  12      321.54      348.11     49.61 o 
  -7  11  12      511.22      550.01     52.74 o 
  -6  11  12        0.33       27.49     47.22 o 
  -5  11  12      340.89      326.98     37.96 o 
  -4  11  12        0.65       32.10     50.96 o 
  -3  11  12      100.17       67.30     60.61 o 
  -2  11  12       81.14       70.39     60.03 o 
  -1  11  12       71.12      109.49     96.14 o 
   0  11  12        0.84      -44.10    118.92 o 
 -12  12  12     1005.73      980.54     89.34 o 
 -11  12  12     1410.18     1371.06    169.38 o 
 -10  12  12       10.28       24.20     68.58 o 
  -9  12  12        0.02        0.62     52.44 o 
  -8  12  12      591.63      560.61     54.32 o 
  -7  12  12     1510.62     1534.20     64.46 o 
  -6  12  12     1981.37     1899.57     65.58 o 
  -5  12  12      200.46      252.10     36.85 o 
  -4  12  12       16.85       62.44     47.75 o 
  -3  12  12        3.59        6.59     61.20 o 
  -2  12  12       39.90       61.57     68.70 o 
  -1  12  12       96.54       50.75    103.85 o 
   0  12  12      195.62      109.57    106.79 o 
 -11  13  12      855.31      872.06     98.00 o 
 -10  13  12     3993.61     4068.71    174.61 o 
  -9  13  12     4174.61     4463.85     95.20 o 
  -8  13  12     2896.37     3041.04     80.91 o 
  -7  13  12     2597.17     2525.54     75.04 o 
  -6  13  12       42.85       38.30     45.93 o 
  -5  13  12      876.27      901.59     56.66 o 
  -4  13  12     2093.74     2139.86     92.37 o 
  -3  13  12     2123.67     2344.03    109.81 o 
  -2  13  12     3060.98     3200.64    120.08 o 
  -1  13  12     1338.04     1403.23    160.25 o 
   0  13  12      764.71      674.91    144.76 o 
 -11  14  12     1188.91     1222.22    143.31 o 
 -10  14  12        5.26       27.61     61.17 o 
  -9  14  12      562.32      503.40     63.49 o 
  -8  14  12        5.67       11.72     48.40 o 
  -7  14  12     2118.60     2270.16     72.18 o 
  -6  14  12     6928.92     7005.61    116.76 o 
  -5  14  12     5568.98     5692.16     98.26 o 
  -4  14  12     4513.70     4547.13    121.52 o 
  -3  14  12      844.28      884.18    111.12 o 
  -2  14  12        8.86      -34.48     68.84 o 
  -1  14  12      325.13      332.65    123.90 o 
   0  14  12      602.50      716.30    153.06 o 
 -11  15  12      377.26      360.22    100.44 o 
 -10  15  12      799.23      868.63     81.80 o 
  -9  15  12      663.35      544.40     62.66 o 
  -8  15  12     2307.84     2196.15     75.91 o 
  -7  15  12      756.17      753.67     57.58 o 
  -6  15  12       36.26       48.77     48.26 o 
  -5  15  12       46.81       20.56     49.02 o 
  -4  15  12      123.30      174.06     61.01 o 
  -3  15  12      400.16      466.52     79.38 o 
  -2  15  12     1096.00     1174.86     94.41 o 
  -1  15  12      698.44      679.94    132.32 o 
 -11  16  12       37.24       20.06     96.76 o 
 -10  16  12       11.65       72.02     66.67 o 
  -9  16  12        0.13      -20.44     67.83 o 
  -8  16  12       33.92       15.46     47.72 o 
  -7  16  12       55.49       81.04     46.80 o 
  -6  16  12      241.20      232.77     46.65 o 
  -5  16  12      451.62      423.19     50.67 o 
  -4  16  12       87.05       91.91     58.47 o 
  -3  16  12       27.04       72.92     69.25 o 
  -2  16  12       19.05        4.95     66.52 o 
  -1  16  12        2.11      141.60    122.75 o 
 -10  17  12      941.94      924.72     90.22 o 
  -9  17  12     2681.62     2643.27    124.57 o 
  -8  17  12     2462.60     2415.43     78.23 o 
  -7  17  12      954.18      981.05     58.59 o 
  -6  17  12      155.33      186.05     46.67 o 
  -5  17  12        1.40       -9.85     45.94 o 
  -4  17  12      382.57      492.46     69.90 o 
  -3  17  12     1443.92     1653.64     88.48 o 
  -2  17  12      879.93      844.51     93.66 o 
  -1  17  12     1113.78     1012.47    151.90 o 
 -10  18  12      124.23      131.06     73.46 o 
  -9  18  12       21.87       24.20     64.22 o 
  -8  18  12      495.66      437.90     55.40 o 
  -7  18  12     2510.93     2428.96     78.38 o 
  -6  18  12     2623.13     2683.82     78.55 o 
  -5  18  12     4004.53     4163.28     92.86 o 
  -4  18  12     3718.50     3759.52    116.01 o 
  -3  18  12      810.78      755.40     74.62 o 
  -2  18  12       13.77      -15.55     75.39 o 
  -9  19  12     1180.89     1271.46     93.61 o 
  -8  19  12     1156.41     1195.84     76.99 o 
  -7  19  12      551.05      591.35     64.29 o 
  -6  19  12      209.39      174.98     48.24 o 
  -5  19  12       83.81       59.92     49.32 o 
  -4  19  12      844.26      840.17     77.25 o 
  -3  19  12      905.14      954.80     98.77 o 
  -2  19  12     1070.51     1159.57    108.31 o 
  -9  20  12       18.36        9.97     69.82 o 
  -8  20  12       22.95        6.19     73.41 o 
  -7  20  12       88.35       61.14     52.87 o 
  -6  20  12       21.43       37.62     52.61 o 
  -5  20  12      101.53      153.62     64.28 o 
  -4  20  12       16.35       91.11     77.27 o 
  -3  20  12       19.10       28.82     73.85 o 
  -8  21  12      921.85      801.62     85.56 o 
  -7  21  12      211.64      243.80     54.44 o 
  -6  21  12       55.39       29.23     62.73 o 
  -5  21  12       59.02       84.90     60.09 o 
  -4  21  12       62.69       54.55     66.99 o 
  -3  21  12     1198.47     1127.30    120.64 o 
  -7  22  12      859.24      891.44     71.39 o 
  -6  22  12     1841.08     1838.74     98.53 o 
  -5  22  12     2102.36     2322.44    100.88 o 
  -4  22  12      871.37     1095.51    160.67 o 
 -13   1  13        1.05       47.31     59.07 o 
 -12   1  13      232.13      235.89     66.03 o 
 -11   1  13      865.78      868.09    133.54 o 
 -10   1  13     1241.41     1263.05     66.13 o 
  -9   1  13     1804.12     1762.78     55.70 o 
  -8   1  13     1824.49     1820.57     47.57 o 
  -7   1  13       28.23       49.18     27.50 o 
  -6   1  13       16.62       36.61     41.17 o 
  -5   1  13      256.18      288.38     61.72 o 
  -4   1  13      625.71      621.00     74.18 o 
  -3   1  13     1651.37     1627.63     96.85 o 
  -2   1  13     3342.08     3460.02    289.05 o 
  -1   1  13      983.47     1008.26    102.05 o 
   0   1  13      318.37      280.20     73.95 o 
 -13   2  13     3022.84     3117.46    107.30 o 
 -12   2  13      875.45      911.72    133.40 o 
 -11   2  13     1153.25     1115.83     90.57 o 
 -10   2  13      207.84      175.65     49.66 o 
  -9   2  13     1028.81     1031.14     49.81 o 
  -8   2  13     2352.32     2399.34     71.12 o 
  -7   2  13     1363.07     1394.08     42.57 o 
  -6   2  13     5612.13     5910.36     98.66 o 
  -5   2  13     6592.77     6783.95    141.35 o 
  -4   2  13     3852.76     3743.12    121.13 o 
  -3   2  13      274.73      326.03     71.34 o 
  -2   2  13       11.30      -16.27     78.14 o 
  -1   2  13      727.50      680.78     88.47 o 
   0   2  13      871.51      914.54    104.38 o 
 -13   3  13        4.92       33.76     74.67 o 
 -12   3  13      879.97      819.66    130.94 o 
 -11   3  13     2425.59     2545.33    171.33 o 
 -10   3  13     3255.68     3214.71     83.08 o 
  -9   3  13     3938.83     3893.61     76.15 o 
  -8   3  13     4726.59     4667.01     79.88 o 
  -7   3  13      690.04      693.21     41.45 o 
  -6   3  13        0.33       13.21     40.37 o 
  -5   3  13     1364.50     1439.85     84.19 o 
  -4   3  13      979.75     1021.36     82.76 o 
  -3   3  13     1104.49     1214.82     88.86 o 
  -2   3  13     1996.57     2028.40    128.93 o 
  -1   3  13      928.77      895.79     94.26 o 
   0   3  13      778.16      752.72     95.57 o 
 -12   4  13      598.19      451.09    120.79 o 
 -11   4  13      417.21      391.23    116.07 o 
 -10   4  13       18.20        3.57     44.37 o 
  -9   4  13      380.15      380.49     49.85 o 
  -8   4  13      879.69      917.14     48.80 o 
  -7   4  13      547.76      522.87     40.08 o 
  -6   4  13      473.31      499.56     57.32 o 
  -5   4  13     1106.72     1078.64     76.01 o 
  -4   4  13        3.03      -32.96     58.58 o 
  -3   4  13      242.91      173.94     66.55 o 
  -2   4  13      199.93      151.24     69.53 o 
  -1   4  13        0.68       -6.87     68.79 o 
   0   4  13       75.73      103.47     79.00 o 
 -12   5  13       51.63       30.21    121.96 o 
 -11   5  13      329.90      347.13    109.72 o 
 -10   5  13      602.92      524.98     56.17 o 
  -9   5  13      129.27      119.86     46.16 o 
  -8   5  13      845.77      855.99     57.02 o 
  -7   5  13     1700.05     1661.46     51.57 o 
  -6   5  13      118.16      145.67     44.51 o 
  -5   5  13       15.27        8.77     52.01 o 
  -4   5  13     1298.73     1349.19     84.83 o 
  -3   5  13      679.24      730.50     81.76 o 
  -2   5  13      357.08      352.19     74.82 o 
  -1   5  13       66.38       28.83     70.99 o 
   0   5  13      118.12      136.66     76.35 o 
 -12   6  13     4053.29     3609.79    224.42 o 
 -11   6  13     2452.70     2399.95    167.18 o 
 -10   6  13       52.48       78.36     49.32 o 
  -9   6  13       69.41       98.34     47.41 o 
  -8   6  13     1218.83     1227.59     62.56 o 
  -7   6  13     1582.08     1681.93     68.63 o 
  -6   6  13     6354.52     6325.44    101.31 o 
  -5   6  13     4812.34     4900.94    107.49 o 
  -4   6  13     2065.47     1980.23    123.45 o 
  -3   6  13      527.10      539.95     74.80 o 
  -2   6  13      166.82      202.69     72.00 o 
  -1   6  13      752.25      773.58     91.29 o 
   0   6  13      400.68      478.12    111.60 o 
 -12   7  13      959.75      964.55    158.12 o 
 -11   7  13      960.16     1044.50    138.94 o 
 -10   7  13     3124.66     3251.49     89.33 o 
  -9   7  13     5012.35     5070.02    103.37 o 
  -8   7  13     1892.90     1862.43     73.11 o 
  -7   7  13     1660.60     1710.31     69.75 o 
  -6   7  13      119.11      120.12     36.96 o 
  -5   7  13       35.88       25.26     53.63 o 
  -4   7  13     2814.85     2667.06    105.44 o 
  -3   7  13     2137.40     2125.22    104.18 o 
  -2   7  13     1570.97     1709.33    100.58 o 
  -1   7  13     1396.04     1436.83    146.66 o 
   0   7  13     1024.05     1184.75    160.80 o 
 -12   8  13      361.30      333.26    135.16 o 
 -11   8  13     1066.84     1030.41    144.91 o 
 -10   8  13       25.63        8.21     52.09 o 
  -9   8  13        0.50       19.06     47.62 o 
  -8   8  13     1277.43     1323.08     58.78 o 
  -7   8  13      557.32      575.43     48.22 o 
  -6   8  13      669.05      760.69     42.22 o 
  -5   8  13     3532.77     3445.68     92.30 o 
  -4   8  13      361.50      426.19     57.02 o 
  -3   8  13      134.84      107.14     69.10 o 
  -2   8  13       56.06       53.04    110.11 o 
  -1   8  13      269.69      302.50    123.68 o 
   0   8  13      231.68      286.06    120.42 o 
 -12   9  13      141.56      148.21    128.95 o 
 -11   9  13       59.95       33.63    119.01 o 
 -10   9  13      339.12      257.84     55.79 o 
  -9   9  13      563.06      547.05     53.35 o 
  -8   9  13        0.08       28.96     42.70 o 
  -7   9  13      414.32      342.19     46.27 o 
  -6   9  13     2235.89     2127.50     68.89 o 
  -5   9  13        2.82       -0.26     42.96 o 
  -4   9  13       68.69       94.04     51.77 o 
  -3   9  13        0.02       11.21     50.86 o 
  -2   9  13       85.62      103.80    103.38 o 
  -1   9  13       88.58       28.43    108.02 o 
 -12  10  13      888.08      866.14    161.72 o 
 -11  10  13       16.85       -8.01    123.17 o 
 -10  10  13       20.74       68.34     51.74 o 
  -9  10  13        6.89        6.10     49.92 o 
  -8  10  13      278.43      346.05     50.68 o 
  -7  10  13      437.47      489.29     48.98 o 
  -6  10  13     1107.90     1198.34     60.15 o 
  -5  10  13      540.77      628.11     51.92 o 
  -4  10  13     1692.99     1614.45     75.52 o 
  -3  10  13      664.59      659.49     92.95 o 
  -2  10  13       28.92       26.47     96.80 o 
  -1  10  13      240.98      266.16    113.91 o 
 -12  11  13      462.70      314.77    135.98 o 
 -11  11  13      831.37      865.77     79.28 o 
 -10  11  13     7114.47     7292.65    173.30 o 
  -9  11  13     4964.78     5055.01     98.58 o 
  -8  11  13     3191.47     3337.48     83.79 o 
  -7  11  13      775.54      771.94     56.54 o 
  -6  11  13       34.37       42.17     45.45 o 
  -5  11  13      226.11      238.82     47.49 o 
  -4  11  13     2832.23     2802.93     93.64 o 
  -3  11  13     4976.53     4966.60    145.46 o 
  -2  11  13     2791.09     2970.32    199.18 o 
  -1  11  13     1754.22     1775.57    183.85 o 
 -11  12  13      674.25      689.51     80.14 o 
 -10  12  13       75.49       85.09     61.02 o 
  -9  12  13      403.46      300.28     55.46 o 
  -8  12  13     1333.12     1275.06     62.13 o 
  -7  12  13     2636.63     2756.84     78.68 o 
  -6  12  13     4833.67     4817.05    118.12 o 
  -5  12  13     4812.45     4740.53    108.03 o 
  -4  12  13      383.09      443.61     73.88 o 
  -3  12  13        5.67       47.95     66.49 o 
  -2  12  13       13.36       -9.88    111.65 o 
  -1  12  13      140.96      205.69    112.47 o 
 -11  13  13       11.56       15.02     68.39 o 
 -10  13  13     1363.17     1318.72     89.86 o 
  -9  13  13     1192.47     1153.06     64.54 o 
  -8  13  13      661.01      598.41     55.10 o 
  -7  13  13      177.33      186.20     49.41 o 
  -6  13  13      259.29      248.33     53.91 o 
  -5  13  13      212.61      162.71     59.12 o 
  -4  13  13       41.60       50.08     59.25 o 
  -3  13  13      209.40      246.29     72.04 o 
  -2  13  13      423.01      447.10    125.77 o 
  -1  13  13      176.63      173.71    129.32 o 
 -11  14  13      208.90      205.86     66.52 o 
 -10  14  13        6.76      -24.92     68.32 o 
  -9  14  13      434.79      398.24     57.37 o 
  -8  14  13      607.97      594.27     62.03 o 
  -7  14  13      328.24      339.77     50.30 o 
  -6  14  13      540.60      602.61     55.04 o 
  -5  14  13      864.31      839.73     64.79 o 
  -4  14  13      199.19      192.96     60.99 o 
  -3  14  13       97.84      106.58     70.45 o 
  -2  14  13       37.09       22.46    129.28 o 
 -10  15  13      946.71      921.60     86.06 o 
  -9  15  13     2391.36     2499.29     81.41 o 
  -8  15  13     1087.83     1103.88     64.13 o 
  -7  15  13      473.82      471.83     54.21 o 
  -6  15  13        2.78       21.39     48.54 o 
  -5  15  13       45.22       66.31     54.52 o 
  -4  15  13      759.13      869.06     76.96 o 
  -3  15  13     1913.87     1900.37    112.22 o 
  -2  15  13     1870.39     1896.77    173.44 o 
 -10  16  13       42.16       15.21     67.50 o 
  -9  16  13        0.97       59.99     48.65 o 
  -8  16  13      633.75      621.11     57.55 o 
  -7  16  13     1938.87     2015.26     73.33 o 
  -6  16  13     3321.59     3420.35     86.96 o 
  -5  16  13     4517.19     4594.38    109.17 o 
  -4  16  13     1765.57     1767.81     92.11 o 
  -3  16  13      288.09      252.19     78.12 o 
  -2  16  13       10.68     -110.49    141.72 o 
 -10  17  13      810.55      798.53     82.61 o 
  -9  17  13     1648.59     1524.23     72.52 o 
  -8  17  13     1152.07     1195.62     66.88 o 
  -7  17  13      318.49      384.80     52.53 o 
  -6  17  13        3.56      -15.15     47.36 o 
  -5  17  13      168.05      191.92     58.23 o 
  -4  17  13      868.18      826.19     78.45 o 
  -3  17  13      919.84      942.84     98.42 o 
  -9  18  13       26.79        2.62     69.54 o 
  -8  18  13        4.17       25.78     48.55 o 
  -7  18  13        1.97      -35.16     50.05 o 
  -6  18  13       11.51       10.76     47.43 o 
  -5  18  13        0.36      -16.63     53.30 o 
  -4  18  13      101.55      127.39     66.15 o 
  -3  18  13       32.28       65.52     59.70 o 
  -8  19  13      781.91      828.61     70.60 o 
  -7  19  13      365.52      452.06     76.21 o 
  -6  19  13      199.37      260.33     58.60 o 
  -5  19  13       88.61       42.84     67.39 o 
  -4  19  13      147.17      194.33     65.48 o 
  -8  20  13      799.34      899.68     75.59 o 
  -7  20  13     1867.53     1839.12     88.07 o 
  -6  20  13     2608.15     2691.52     95.83 o 
  -5  20  13     2489.29     2487.06    112.02 o 
 -12   0  14      958.99      933.93    130.40 o 
 -11   0  14      446.92      419.81     89.54 o 
 -10   0  14        0.09       35.78     73.69 o 
  -9   0  14      859.55      847.03     83.38 o 
  -8   0  14     1851.27     2027.56    125.39 o 
  -7   0  14     4005.21     4059.41    333.84 o 
  -6   0  14     6480.90     6694.40    252.35 o 
  -5   0  14     2989.14     3147.10    161.05 o 
  -4   0  14       12.96       35.93     95.52 o 
  -3   0  14       18.85      -56.40    102.71 o 
  -2   0  14      149.73      314.94    122.33 o 
  -1   0  14      772.83      883.33    140.60 o 
 -12   1  14      686.34      708.07     87.07 o 
 -11   1  14     2451.28     2415.78     90.01 o 
 -10   1  14     3425.64     3574.31     94.73 o 
  -9   1  14     4018.66     3991.11     93.94 o 
  -8   1  14     1724.15     1678.46     60.34 o 
  -7   1  14       37.44       34.65     42.28 o 
  -6   1  14      102.49      145.95     48.20 o 
  -5   1  14     1155.61     1134.30     85.73 o 
  -4   1  14     1919.40     1976.21    101.32 o 
  -3   1  14     2842.43     2900.01    124.88 o 
  -2   1  14     1406.09     1304.79    102.27 o 
  -1   1  14      701.21      717.22     98.20 o 
 -12   2  14       25.24        0.25     65.45 o 
 -11   2  14       56.26       89.43     56.37 o 
 -10   2  14        2.91        2.55     50.61 o 
  -9   2  14      244.22      222.73     42.77 o 
  -8   2  14      153.34      117.25     55.59 o 
  -7   2  14       19.38       44.79     39.13 o 
  -6   2  14       54.96       58.78     47.29 o 
  -5   2  14       27.51       55.38     61.01 o 
  -4   2  14       62.37       10.27     66.08 o 
  -3   2  14        2.51      -29.80     72.41 o 
  -2   2  14        2.15      -36.31     80.88 o 
  -1   2  14       16.35      -20.58     77.80 o 
 -12   3  14      277.71      296.66     75.29 o 
 -11   3  14      561.13      599.82     63.85 o 
 -10   3  14      678.96      704.28     63.61 o 
  -9   3  14      640.42      720.97     49.09 o 
  -8   3  14      493.44      535.68     61.99 o 
  -7   3  14      535.15      507.41     49.02 o 
  -6   3  14        1.00      -22.86     47.60 o 
  -5   3  14      828.79      780.21     80.36 o 
  -4   3  14      672.52      679.77     80.90 o 
  -3   3  14      367.48      444.49     78.38 o 
  -2   3  14      258.53      326.68     80.01 o 
  -1   3  14      289.52      296.25     90.13 o 
 -12   4  14     2129.40     2161.95    166.18 o 
 -11   4  14      435.29      474.50     87.60 o 
 -10   4  14       51.24       39.65     50.86 o 
  -9   4  14      602.12      609.84     46.95 o 
  -8   4  14     1759.24     1840.65     85.09 o 
  -7   4  14     3220.65     3130.82    105.45 o 
  -6   4  14     4254.50     4298.70     94.92 o 
  -5   4  14     2857.72     2923.50    110.61 o 
  -4   4  14     1630.88     1546.40     94.48 o 
  -3   4  14      410.56      346.87     79.30 o 
  -2   4  14      205.14      151.61     73.77 o 
  -1   4  14     1034.01      976.09    104.76 o 
 -12   5  14      453.25      379.38    119.77 o 
 -11   5  14     2140.84     2199.12    124.82 o 
 -10   5  14     2693.29     2781.26     82.62 o 
  -9   5  14     4012.02     4035.18     95.55 o 
  -8   5  14     2504.83     2507.39     80.32 o 
  -7   5  14      256.42      234.86     60.68 o 
  -6   5  14      199.48      198.64     50.56 o 
  -5   5  14      761.79      794.45     75.22 o 
  -4   5  14      844.18      974.37     85.80 o 
  -3   5  14     1247.30     1360.94    104.63 o 
  -2   5  14     1427.71     1497.59    109.56 o 
  -1   5  14      760.80      772.42     99.60 o 
 -12   6  14      964.69      766.32    137.04 o 
 -11   6  14       58.81      102.07     71.07 o 
 -10   6  14       10.12       -7.58     51.53 o 
  -9   6  14      446.47      486.02     56.99 o 
  -8   6  14      987.11      899.55     61.14 o 
  -7   6  14      860.47      949.74     77.37 o 
  -6   6  14      702.74      778.22     56.42 o 
  -5   6  14      664.63      642.17     82.11 o 
  -4   6  14      153.18      143.92     65.92 o 
  -3   6  14       52.86       11.46     77.83 o 
  -2   6  14        2.03       11.49     70.68 o 
  -1   6  14        8.47       26.44     84.81 o 
 -12   7  14        9.95       31.74    103.42 o 
 -11   7  14       87.60       71.27    101.79 o 
 -10   7  14       87.77       73.78     48.83 o 
  -9   7  14        5.49       12.99     48.46 o 
  -8   7  14       74.07       83.26     50.71 o 
  -7   7  14      154.57      173.03     59.60 o 
  -6   7  14        8.92      -14.12     62.61 o 
  -5   7  14       30.92       48.43     55.82 o 
  -4   7  14        4.75      -14.26     64.33 o 
  -3   7  14      203.24      141.57     67.93 o 
  -2   7  14       51.86       73.60     78.89 o 
 -12   8  14      959.12      749.51    146.26 o 
 -11   8  14        7.08       -7.64    110.92 o 
 -10   8  14      111.15      113.46     49.99 o 
  -9   8  14       33.95       16.62     48.95 o 
  -8   8  14      480.46      533.32     57.53 o 
  -7   8  14      799.65      780.25     71.57 o 
  -6   8  14     2199.83     2286.95    101.22 o 
  -5   8  14     2065.48     2192.75     88.59 o 
  -4   8  14     1354.19     1389.23     92.78 o 
  -3   8  14      354.44      284.48     78.63 o 
  -2   8  14       94.72      138.47     75.61 o 
 -12   9  14     1080.98     1278.17    165.85 o 
 -11   9  14     1600.10     1590.98    106.31 o 
 -10   9  14     1539.37     1563.34     75.14 o 
  -9   9  14     2266.66     2391.46     85.26 o 
  -8   9  14     2452.48     2476.59    100.34 o 
  -7   9  14      246.24      265.11     53.36 o 
  -6   9  14      448.85      461.28     59.15 o 
  -5   9  14      544.83      523.82     59.94 o 
  -4   9  14     1371.96     1451.22     95.57 o 
  -3   9  14     2378.36     2516.98    119.95 o 
  -2   9  14     1691.64     1872.36    117.56 o 
 -11  10  14      795.66      672.43     90.50 o 
 -10  10  14      360.56      366.40     60.04 o 
  -9  10  14      133.07      136.10     48.73 o 
  -8  10  14      308.21      370.19     51.39 o 
  -7  10  14     1641.67     1677.73     75.39 o 
  -6  10  14     2347.97     2367.58     85.92 o 
  -5  10  14      655.02      661.15     71.41 o 
  -4  10  14      190.81      184.27     55.45 o 
  -3  10  14      261.15      204.88     76.21 o 
  -2  10  14       94.63       69.33    111.43 o 
 -11  11  14      337.48      325.16     83.68 o 
 -10  11  14       54.34       83.27     51.97 o 
  -9  11  14      304.04      284.88     49.42 o 
  -8  11  14       11.51      -15.22     45.86 o 
  -7  11  14       19.14       47.35     52.63 o 
  -6  11  14       19.14       75.75     56.78 o 
  -5  11  14        5.02        5.30     59.11 o 
  -4  11  14       22.45      -12.02     56.56 o 
  -3  11  14        4.13       13.30     70.10 o 
  -2  11  14        5.20      -36.98    118.17 o 
 -11  12  14      173.91      119.87     69.44 o 
 -10  12  14       63.71       38.02     48.53 o 
  -9  12  14       19.72       41.37     49.99 o 
  -8  12  14       77.49       98.67     48.04 o 
  -7  12  14      423.58      493.10     58.90 o 
  -6  12  14     1050.69      893.20     69.22 o 
  -5  12  14      539.46      520.17     69.26 o 
  -4  12  14      811.38      862.23     99.22 o 
  -3  12  14       49.79       -2.53    113.58 o 
 -10  13  14     2834.87     2799.26     88.27 o 
  -9  13  14     1559.99     1523.01     71.55 o 
  -8  13  14     1291.48     1310.83     65.95 o 
  -7  13  14       74.59       92.91     54.96 o 
  -6  13  14      276.58      206.52     57.15 o 
  -5  13  14       73.66      138.09     56.88 o 
  -4  13  14     1677.50     1636.02    111.84 o 
  -3  13  14     1805.09     2076.36    184.97 o 
 -10  14  14        0.16       47.79     54.51 o 
  -9  14  14      170.15      235.35     53.83 o 
  -8  14  14      911.30      942.35     63.92 o 
  -7  14  14     2654.16     2678.22     92.98 o 
  -6  14  14     2738.12     2900.26    131.50 o 
  -5  14  14     1540.27     1605.70     80.75 o 
  -4  14  14     1196.42     1181.66     82.92 o 
  -3  14  14      146.18      201.20    121.89 o 
 -10  15  14      540.59      589.83     68.01 o 
  -9  15  14      722.14      755.41     63.56 o 
  -8  15  14      497.41      464.55     55.35 o 
  -7  15  14       27.27       53.41     54.65 o 
  -6  15  14        1.24       28.83     56.00 o 
  -5  15  14      207.70      209.59     56.82 o 
  -4  15  14      436.78      454.40     71.17 o 
  -9  16  14       34.72       51.99     51.99 o 
  -8  16  14        9.45       30.59     47.12 o 
  -7  16  14        1.80        9.43     49.50 o 
  -6  16  14      158.01      125.10     57.56 o 
  -5  16  14      184.87      236.45     61.02 o 
  -4  16  14      376.49      451.96     76.20 o 
  -8  17  14      959.34      914.89     66.42 o 
  -7  17  14       66.98      109.10     54.10 o 
  -6  17  14       22.77       16.54     55.38 o 
  -5  17  14      210.01      216.14     61.60 o 
  -7  18  14     2028.20     2115.03     88.95 o 
  -6  18  14     3017.29     3148.35     99.66 o 
 -12   1  15      448.53      494.23    108.36 o 
 -11   1  15     1149.11     1165.92     73.71 o 
 -10   1  15     1267.17     1333.55    122.27 o 
  -9   1  15     1000.21     1036.27    118.15 o 
  -8   1  15      318.92      339.36     90.35 o 
  -7   1  15       16.05       13.78     47.61 o 
  -6   1  15      345.48      328.70     54.93 o 
  -5   1  15     1235.50     1143.63     92.38 o 
  -4   1  15      676.42      745.63     85.75 o 
  -3   1  15     1016.71      867.87    120.72 o 
 -12   2  15     1135.99     1216.50    101.15 o 
 -11   2  15      173.23      152.26     56.84 o 
 -10   2  15        0.65      -31.09     94.45 o 
  -9   2  15     1166.71     1292.64    120.21 o 
  -8   2  15     2429.24     2482.63     98.70 o 
  -7   2  15     4014.78     4128.25    174.70 o 
  -6   2  15     2536.38     2742.25     88.16 o 
  -5   2  15     2236.04     2211.82    109.05 o 
  -4   2  15      712.07      695.19     83.97 o 
  -3   2  15        4.10       10.39     73.67 o 
 -12   3  15      775.38      824.75     91.14 o 
 -11   3  15     2322.78     2460.76    135.30 o 
 -10   3  15     4052.53     3909.59    163.85 o 
  -9   3  15     3030.90     2992.92    144.30 o 
  -8   3  15      489.14      575.49     69.50 o 
  -7   3  15      276.85      262.02     71.55 o 
  -6   3  15       26.85       48.69     51.07 o 
  -5   3  15     1073.18     1125.44     90.97 o 
  -4   3  15      687.94      842.64     88.63 o 
  -3   3  15     1993.18     2204.19    124.38 o 
 -12   4  15      109.06      135.20     70.03 o 
 -11   4  15       43.79       81.47     66.83 o 
 -10   4  15       33.85       -8.82     88.68 o 
  -9   4  15      273.20      376.83    105.76 o 
  -8   4  15      143.37      150.62     63.10 o 
  -7   4  15      437.29      458.25     69.06 o 
  -6   4  15      791.72      813.63     59.96 o 
  -5   4  15      767.64      663.55     81.60 o 
  -4   4  15       16.27       57.12     65.77 o 
  -3   4  15       99.71       85.25     79.60 o 
 -11   5  15      323.19      418.01     75.23 o 
 -10   5  15      437.16      383.60     87.61 o 
  -9   5  15      157.11      151.54     66.83 o 
  -8   5  15       80.35       61.58     59.65 o 
  -7   5  15      205.67      226.17     69.24 o 
  -6   5  15      144.95      116.85     70.58 o 
  -5   5  15      116.14      161.31     69.27 o 
  -4   5  15       61.39       98.47     68.85 o 
  -3   5  15      238.06      226.16     81.56 o 
 -11   6  15      148.81      179.57     70.66 o 
 -10   6  15      451.55      455.09     77.15 o 
  -9   6  15     1202.09     1263.03     85.18 o 
  -8   6  15     1214.88     1240.07     80.03 o 
  -7   6  15     1461.75     1438.39     88.18 o 
  -6   6  15     1514.13     1608.73     92.98 o 
  -5   6  15     1319.99     1276.92     92.29 o 
  -4   6  15      489.81      486.46     78.12 o 
  -3   6  15       98.16       83.34     73.87 o 
 -11   7  15     1492.45     1584.08     94.05 o 
 -10   7  15     1796.28     1952.28    109.56 o 
  -9   7  15     3318.03     3260.62    110.90 o 
  -8   7  15      351.71      403.66     71.01 o 
  -7   7  15        0.57       33.05     61.40 o 
  -6   7  15       88.84       99.67     66.71 o 
  -5   7  15      627.62      672.42     92.83 o 
  -4   7  15      607.89      766.51    123.62 o 
  -3   7  15     2588.51     2703.63    133.11 o 
 -11   8  15      476.49      491.02     78.51 o 
 -10   8  15        4.71       12.36     53.14 o 
  -9   8  15      306.30      317.06     71.64 o 
  -8   8  15      476.84      601.30     69.50 o 
  -7   8  15      800.28      920.02     77.54 o 
  -6   8  15      938.57      919.71     82.67 o 
  -5   8  15     1213.98     1063.77    103.87 o 
  -4   8  15      129.39      108.27     65.66 o 
  -3   8  15       90.87       85.42     76.88 o 
 -11   9  15        4.48      -15.46     63.40 o 
 -10   9  15      515.45      406.73     58.81 o 
  -9   9  15       20.08       17.54     61.62 o 
  -8   9  15      223.18      166.12     63.87 o 
  -7   9  15        3.43       -8.45     67.11 o 
  -6   9  15       65.17       29.21     69.86 o 
  -5   9  15      259.67      204.03     88.34 o 
  -4   9  15        7.34       20.69     66.92 o 
 -11  10  15      153.97      144.00     75.48 o 
 -10  10  15      105.89      135.18     60.52 o 
  -9  10  15        5.66      -25.63     66.26 o 
  -8  10  15       91.53      132.97     64.22 o 
  -7  10  15      999.93      969.27     84.33 o 
  -6  10  15     1506.51     1494.13     95.99 o 
  -5  10  15      708.96      697.32     99.57 o 
  -4  10  15      264.74      125.27    107.65 o 
 -10  11  15     4353.68     4343.32    115.17 o 
  -9  11  15     2032.16     2057.63     87.91 o 
  -8  11  15       71.83      151.58     54.36 o 
  -7  11  15        9.71        1.59     56.32 o 
  -6  11  15       49.69       89.30     57.88 o 
  -5  11  15     1315.34     1314.25    110.02 o 
  -4  11  15     1119.84     1205.15    152.51 o 
 -10  12  15        7.80       20.57     51.43 o 
  -9  12  15      638.89      643.41     66.49 o 
  -8  12  15     1930.46     1930.91     85.15 o 
  -7  12  15     2054.91     2049.57     87.40 o 
  -6  12  15      357.65      466.29     63.24 o 
  -5  12  15      303.69      363.01     71.66 o 
  -9  13  15      294.74      329.08     61.31 o 
  -8  13  15       29.70       -2.61     58.45 o 
  -7  13  15      137.03      132.62     59.33 o 
  -6  13  15      283.48      186.05     60.21 o 
  -5  13  15       54.68      104.00     67.23 o 
  -9  14  15       11.09       13.99     56.94 o 
  -8  14  15       85.91      152.10     56.35 o 
  -7  14  15       64.69       85.39     56.82 o 
  -6  14  15      735.17      782.48     67.60 o 
  -8  15  15      638.36      608.61     67.63 o 
  -7  15  15      135.39      106.31     58.29 o 
 -11   0  16        1.84       50.15    152.11 o 
 -10   0  16      884.54      822.74    171.10 o 
  -9   0  16     1508.85     1209.96    184.25 o 
  -8   0  16      602.98      860.87    161.12 o 
  -7   0  16     1959.43     2219.12    206.86 o 
  -6   0  16     2291.89     2264.85    127.18 o 
  -5   0  16     1564.44     1248.05    143.55 o 
  -4   0  16        1.04      -17.66    100.45 o 
 -11   1  16     1728.82     1711.84    155.64 o 
 -10   1  16     1449.05     1519.56    135.49 o 
  -9   1  16     1202.71     1177.24    166.14 o 
  -8   1  16       80.89      109.98     91.79 o 
  -7   1  16       14.39       -1.26     63.46 o 
  -6   1  16      303.93      370.08     60.98 o 
  -5   1  16      110.35      173.38     72.28 o 
  -4   1  16      656.45      831.08     94.74 o 
 -11   2  16       14.26       45.08     99.19 o 
 -10   2  16       12.68       -5.94     96.25 o 
  -9   2  16      113.37       78.08     92.40 o 
  -8   2  16        2.89       23.07     86.91 o 
  -7   2  16       86.01      146.52     64.35 o 
  -6   2  16      132.88       74.31     65.53 o 
  -5   2  16        0.66      -10.01     80.28 o 
  -4   2  16      384.34      351.33     78.05 o 
 -11   3  16     1001.73      894.73    109.78 o 
 -10   3  16      233.94      333.28     89.36 o 
  -9   3  16        4.92       27.60     80.13 o 
  -8   3  16      101.91       49.44     90.99 o 
  -7   3  16       85.95       90.86     72.26 o 
  -6   3  16      182.79      187.80     65.54 o 
  -5   3  16     1254.41     1219.46     99.44 o 
 -11   4  16        4.95      -92.45    107.97 o 
 -10   4  16       86.46       -0.76    107.08 o 
  -9   4  16     1811.01     1896.22    138.61 o 
  -8   4  16     1807.56     1753.86     98.28 o 
  -7   4  16     2362.94     2681.61    114.38 o 
  -6   4  16     1439.15     1558.99     98.23 o 
  -5   4  16      861.38      734.69     88.86 o 
 -11   5  16     2118.39     2174.59    146.89 o 
 -10   5  16     2997.39     3075.16    164.67 o 
  -9   5  16     1321.81     1529.04    135.30 o 
  -8   5  16      612.06      577.97     79.10 o 
  -7   5  16        1.53       12.79     71.05 o 
  -6   5  16      286.33      354.86     73.10 o 
  -5   5  16     1330.14     1499.72    155.22 o 
 -10   6  16        0.61       37.91     88.32 o 
  -9   6  16       19.33       -5.14     91.30 o 
  -8   6  16      250.28      244.99     70.92 o 
  -7   6  16      422.30      375.94     77.25 o 
  -6   6  16      703.37      755.05     88.03 o 
  -5   6  16      796.87      714.49    138.98 o 
 -10   7  16      152.95       46.29     87.93 o 
  -9   7  16      290.33      309.19     68.52 o 
  -8   7  16       11.39        9.27     63.22 o 
  -7   7  16      170.04      141.96     69.60 o 
  -6   7  16      149.22      272.03     75.18 o 
  -5   7  16      224.21      100.85    116.08 o 
 -10   8  16       76.33        7.40     90.25 o 
  -9   8  16      265.85      298.34     66.85 o 
  -8   8  16      862.55     1037.78     86.99 o 
  -7   8  16     1352.13     1282.75     95.30 o 
  -6   8  16      676.03      776.65     86.43 o 
  -9   9  16      485.95      601.54     79.99 o 
  -8   9  16       91.07       51.55     72.37 o 
  -7   9  16      108.78      100.29     76.13 o 
  -6   9  16      485.46      580.48     80.08 o 
  -9  10  16     1338.25     1363.14     99.85 o 
  -8  10  16     1746.35     1837.27    157.02 o 
  -7  10  16      851.91      882.99     83.11 o 
  -6  10  16     1469.47     1400.68    105.04 o 
  -8  11  16      123.74       39.41     74.62 o 
  -7  11  16        0.92        2.10     75.29 o 
  -9   1  17      299.75      302.54    105.72 o 
  -8   1  17       34.65       39.12     96.73 o 
  -9   2  17     1725.77     1884.20    141.54 o 
  -8   2  17      985.83     1204.09    149.22 o 
  -8   3  17      139.86      149.59     89.72 o 
                                                 
